# Supplementary material for: An accessible, efficient and global approach for the large-scale sequencing of bacterial genomes
Source: Genome Biol. 2021 Dec 21;22:349. doi: 10.1186/s13059-021-02536-3 (PMC8690886; doi:10.1186/s13059-021-02536-3)
Supplement: Supplementary file 2 — Additional file 2: Includes supplementary tables S1, S2, S3, S4, and S5. Table S1. Metadata template form. Table S2. Optimization of bacterial thermolysates generation and DNA extraction. Table S3. Metadata for sequenced isolates, including bioinformatic stats for Salmonella genomes. Table S4. Bespoke 9 bp barcodes for library construction using the LITE pipeline. Table S5. European Nucleotide Archive accession numbers. [file 13059_2021_2536_MOESM2_ESM.xlsx]

## Sheet:  Table S1
Table S1. Metadata template form
Unique identifier				Strain				Date of isolation			Geographic Location (of sample collection)			Human				Animal				Environmental/Other		Antimicrobial resistance
Plate barcode	Plate location	Barcode	Replacement barcode	Strain name	Species	Serovar (Salmonella only)	Lab contact (sender)	Day	Month	Year (YYYY)	Country	Specific location	Sample type submitted	Human source	Age range	Adult/Child	Human sample - further details	Animal source	Scientific name	Common name	Animal sample - further details	Environmental sample type	Environmental sample - further details	Resistance phenotype	Ampicillin R/S	Ampicillin MIC	Chloramphenicol R/S	Chloramphenicol MIC	Streptomycin R/S	Streptomycin MIC	Tetracycline R/S	Tetracycline MIC	Gentamicin R/S	Gentamicin MIC	Kanamycin R/S	Kanamycin MIC	Nalidixic acid R/S	Nalidixic acid MIC	Trimethoprim R/S	Trimethoprim MIC	Ciprofloxacin R/S	Ciprofloxacin MIC	Ceftrioxone R/S	Ceftrioxone MIC	Cotrimoxazole R/S	Cotrimoxazole MIC	Other relevant information
SA00112233	A1	FD00112233		P112993	Salmonella enterica	Enteritidis	Jay Hinton	12	4	1988	United Kingdom (UK)	Imperial College London, South Kensington	DNA	Blood	25-29	Adult	HIV positive							MDR	R		R	Unknown	R	>32	R	>R6	Unknown	Unknown	Unknown	Unknown	S	R6	Unknown	Unknown	Unknown	Unknown	Unknown	Unknown	Unknown	Unknown
SA00112233	A12	FD00112234	FD00112236	15L-0661	Salmonella enterica	Unknown	Jay Hinton	11	2	2016	United Kingdom (UK)	Chester Zoo	Thermolysate					stool	Varanus komodensis	Reptile				Resistant to 1-2 agents	R	Unknown	Unknown	Unknown	Unknown	Unknown	Unknown	Unknown	Unknown	Unknown	Unknown	Unknown	Unknown	Unknown	Unknown	Unknown	Unknown	Unknown	R	Unknown	Unknown	Unknown
SA00112233	F3	FD00112235		126587	Salmonella enterica	Typhimurium	Jay Hinton	3	10	2000	Cameroon		Preserved isolate culture									Food	Pastry, food poisoning	Susceptible	S		S	Unknown	S		S	Unknown	Unknown	Unknown	Unknown	Unknown	S	Unknown	Unknown	Unknown	Unknown	Unknown	Unknown	Unknown	Unknown	Unknown

## Sheet: Table S2
Table S2. Optimisation of bacterial thermolysates generation and DNA extraction
Bacteria	Gram	Replicates	-80°C stock	Volume (μL)	Temperature heated (°C)	Time of incubation (min)	CFU(x108)/mL	Quibit dsDNA HS (ng/mL)	Nanodrop 260/280	Nanodrop 260/230
Eschericchia coli K12	Negative	Control replicate 1	Scoop	100	N/A	N/A	1.7	23200	1.73	1.44
Eschericchia coli K12	Negative	Control replicate 2	Scoop	100	N/A	N/A	1	22000	1.53	0.64
Eschericchia coli K12	Negative	Replicate 1	Scoop	100	90	10	0	23600	1.91	1.3
Eschericchia coli K12	Negative	Replicate 1	Scoop	100	95	10	0	17960	1.7	0.53
Eschericchia coli K12	Negative	Replicate 1	Scoop	100	100	10	0	18520	1.83	1.18
Eschericchia coli K12	Negative	Replicate 1	Scoop	100	90	20	0	21200	1.86	1.61
Eschericchia coli K12	Negative	Replicate 1	Scoop	100	95	20	0	17280	1.74	1.4
Eschericchia coli K12	Negative	Replicate 1	Scoop	100	100	20	0	16840	1.85	0.53
Eschericchia coli K12	Negative	Replicate 2	Scoop	100	90	10	0	20000	1.83	1.05
Eschericchia coli K12	Negative	Replicate 2	Scoop	100	95	10	0	16800	1.77	0.82
Eschericchia coli K12	Negative	Replicate 2	Scoop	100	100	10	0	17160	1.7	0.76
Eschericchia coli K12	Negative	Replicate 2	Scoop	100	90	20	0	21200	1.67	0.94
Eschericchia coli K12	Negative	Replicate 2	Scoop	100	95	20	0	17560	1.79	0.3
Eschericchia coli K12	Negative	Replicate 2	Scoop	100	100	20	0	17360	1.89	0.43
Salmonella enterica D23580	Negative	Control replicate 1	Scoop	100	N/A	N/A	4.7	18600	1.77	0.72
Salmonella enterica D23580	Negative	Control replicate 2	Scoop	100	N/A	N/A	1	22400	1.89	1.62
Salmonella enterica D23580	Negative	Replicate 1	Scoop	100	90	10	0	22400	1.82	1.72
Salmonella enterica D23580	Negative	Replicate 1	Scoop	100	95	10	0	19280	1.84	1.75
Salmonella enterica D23580	Negative	Replicate 1	Scoop	100	100	10	0	16840	1.79	1.29
Salmonella enterica D23580	Negative	Replicate 1	Scoop	100	90	20	0	20400	1.84	1.58
Salmonella enterica D23580	Negative	Replicate 1	Scoop	100	95	20	0	19800	1.87	1.06
Salmonella enterica D23580	Negative	Replicate 1	Scoop	100	100	20	0	12080	1.58	1.25
Salmonella enterica D23580	Negative	Replicate 2	Scoop	100	90	10	0	4700	1.91	2.67
Salmonella enterica D23580	Negative	Replicate 2	Scoop	100	95	10	0	19840	1.89	0.14
Salmonella enterica D23580	Negative	Replicate 2	Scoop	100	100	10	0	19000	1.84	1.79
Salmonella enterica D23580	Negative	Replicate 2	Scoop	100	90	20	0	20000	1.85	1.2
Salmonella enterica D23580	Negative	Replicate 2	Scoop	100	95	20	0	18480	1.87	1.25
Salmonella enterica D23580	Negative	Replicate 2	Scoop	100	100	20	0	15200	1.93	1.59
Staphylococcus aureus Newman	Positive	Control replicate 1	Scoop	100	N/A	N/A	0.9	10560	1.96	0.94
Staphylococcus aureus Newman	Positive	Control replicate 2	Scoop	100	N/A	N/A	0.4	10400	1.92	0.55
Staphylococcus aureus Newman	Positive	Replicate 1	Scoop	100	90	10	0	2776	1.55	0.37
Staphylococcus aureus Newman	Positive	Replicate 1	Scoop	100	95	10	0	1840	2.42	0.6
Staphylococcus aureus Newman	Positive	Replicate 1	Scoop	100	100	10	0	482	2.15	2.05
Staphylococcus aureus Newman	Positive	Replicate 1	Scoop	100	90	20	0	866	2.55	2.25
Staphylococcus aureus Newman	Positive	Replicate 1	Scoop	100	95	20	0	1820	2.28	2.68
Staphylococcus aureus Newman	Positive	Replicate 1	Scoop	100	100	20	0	536	2.73	0.8
Staphylococcus aureus Newman	Positive	Replicate 2	Scoop	100	90	10	0	1062	1.75	0.67
Staphylococcus aureus Newman	Positive	Replicate 2	Scoop	100	95	10	0	718	2.39	1.09
Staphylococcus aureus Newman	Positive	Replicate 2	Scoop	100	100	10	0	698	1.99	0.84
Staphylococcus aureus Newman	Positive	Replicate 2	Scoop	100	90	20	0	734	1.3	2.51
Staphylococcus aureus Newman	Positive	Replicate 2	Scoop	100	95	20	0	1934	1.98	6.82
Staphylococcus aureus Newman	Positive	Replicate 2	Scoop	100	100	20	0	430	2.53	0.83
Eschericchia coli K12	Negative	Control replicate 1	2 Microbank beads	100	N/A	N/A	1.6
Eschericchia coli K12	Negative	Control replicate 2	2 Microbank beads	100	N/A	N/A	2.2
Eschericchia coli K12	Negative	Control replicate 1	2 Microbank beads	200	N/A	N/A	1.15
Eschericchia coli K12	Negative	Control replicate 2	2 Microbank beads	200	N/A	N/A	1.3
Eschericchia coli K12	Negative	Control replicate 1	Scoop	200	N/A	N/A	4
Eschericchia coli K12	Negative	Control replicate 2	Scoop	200	N/A	N/A	3.5
Eschericchia coli K12	Negative	Replicate 1	Scoop	200	90	10	0
Eschericchia coli K12	Negative	Replicate 1	Scoop	200	95	10	0
Eschericchia coli K12	Negative	Replicate 1	Scoop	200	100	10	0
Eschericchia coli K12	Negative	Replicate 1	2 Microbank beads	100	90	10	0
Eschericchia coli K12	Negative	Replicate 1	2 Microbank beads	100	95	10	0
Eschericchia coli K12	Negative	Replicate 1	2 Microbank beads	100	100	10	0
Eschericchia coli K12	Negative	Replicate 1	2 Microbank beads	200	90	10	0
Eschericchia coli K12	Negative	Replicate 1	2 Microbank beads	200	95	10	0
Eschericchia coli K12	Negative	Replicate 1	2 Microbank beads	200	100	10	0
Eschericchia coli K12	Negative	Replicate 2	Scoop	200	90	20	0
Eschericchia coli K12	Negative	Replicate 2	Scoop	200	95	20	0
Eschericchia coli K12	Negative	Replicate 2	Scoop	200	100	20	0
Eschericchia coli K12	Negative	Replicate 2	2 Microbank beads	100	90	20	0
Eschericchia coli K12	Negative	Replicate 2	2 Microbank beads	100	95	20	0
Eschericchia coli K12	Negative	Replicate 2	2 Microbank beads	100	100	20	0
Eschericchia coli K12	Negative	Replicate 2	2 Microbank beads	200	90	20	0
Eschericchia coli K12	Negative	Replicate 2	2 Microbank beads	200	95	20	0
Eschericchia coli K12	Negative	Replicate 2	2 Microbank beads	200	100	20	0
Salmonella enterica D23580	Negative	Control replicate 1	2 Microbank beads	100	N/A	N/A	0.425
Salmonella enterica D23580	Negative	Control replicate 2	2 Microbank beads	100	N/A	N/A	0.45
Salmonella enterica D23580	Negative	Control replicate 1	2 Microbank beads	200	N/A	N/A	1.95
Salmonella enterica D23580	Negative	Control replicate 2	2 Microbank beads	200	N/A	N/A	1.95
Salmonella enterica D23580	Negative	Control replicate 1	Scoop	200	N/A	N/A	2.25
Salmonella enterica D23580	Negative	Control replicate 2	Scoop	200	N/A	N/A	2.8
Salmonella enterica D23580	Negative	Replicate 1	Scoop	200	90	10	0
Salmonella enterica D23580	Negative	Replicate 1	Scoop	200	95	10	0
Salmonella enterica D23580	Negative	Replicate 1	Scoop	200	100	10	0
Salmonella enterica D23580	Negative	Replicate 1	2 Microbank beads	100	90	10	0
Salmonella enterica D23580	Negative	Replicate 1	2 Microbank beads	100	95	10	0
Salmonella enterica D23580	Negative	Replicate 1	2 Microbank beads	100	100	10	0
Salmonella enterica D23580	Negative	Replicate 1	2 Microbank beads	200	90	10	0
Salmonella enterica D23580	Negative	Replicate 1	2 Microbank beads	200	95	10	0
Salmonella enterica D23580	Negative	Replicate 1	2 Microbank beads	200	100	10	0
Salmonella enterica D23580	Negative	Replicate 2	Scoop	200	90	20	0
Salmonella enterica D23580	Negative	Replicate 2	Scoop	200	95	20	0
Salmonella enterica D23580	Negative	Replicate 2	Scoop	200	100	20	0
Salmonella enterica D23580	Negative	Replicate 2	2 Microbank beads	100	90	20	0
Salmonella enterica D23580	Negative	Replicate 2	2 Microbank beads	100	95	20	0
Salmonella enterica D23580	Negative	Replicate 2	2 Microbank beads	100	100	20	0
Salmonella enterica D23580	Negative	Replicate 2	2 Microbank beads	200	90	20	0
Salmonella enterica D23580	Negative	Replicate 2	2 Microbank beads	200	95	20	0
Salmonella enterica D23580	Negative	Replicate 2	2 Microbank beads	200	100	20	0
Staphylococcus aureus Newman	Positive	Control replicate 1	2 Microbank beads	100	N/A	N/A	1.1
Staphylococcus aureus Newman	Positive	Control replicate 2	2 Microbank beads	100	N/A	N/A	0.6
Staphylococcus aureus Newman	Positive	Control replicate 1	2 Microbank beads	200	N/A	N/A	0.7
Staphylococcus aureus Newman	Positive	Control replicate 2	2 Microbank beads	200	N/A	N/A	0.95
Staphylococcus aureus Newman	Positive	Control replicate 1	Scoop	200	N/A	N/A	0.75
Staphylococcus aureus Newman	Positive	Control replicate 2	Scoop	200	N/A	N/A	0.8
Staphylococcus aureus Newman	Positive	Replicate 1	Scoop	200	90	10	0
Staphylococcus aureus Newman	Positive	Replicate 1	Scoop	200	95	10	0
Staphylococcus aureus Newman	Positive	Replicate 1	Scoop	200	100	10	0
Staphylococcus aureus Newman	Positive	Replicate 1	2 Microbank beads	100	90	10	0
Staphylococcus aureus Newman	Positive	Replicate 1	2 Microbank beads	100	95	10	0
Staphylococcus aureus Newman	Positive	Replicate 1	2 Microbank beads	100	100	10	0
Staphylococcus aureus Newman	Positive	Replicate 1	2 Microbank beads	200	90	10	0
Staphylococcus aureus Newman	Positive	Replicate 1	2 Microbank beads	200	95	10	0
Staphylococcus aureus Newman	Positive	Replicate 1	2 Microbank beads	200	100	10	0
Staphylococcus aureus Newman	Positive	Replicate 2	Scoop	200	90	20	0
Staphylococcus aureus Newman	Positive	Replicate 2	Scoop	200	95	20	0
Staphylococcus aureus Newman	Positive	Replicate 2	Scoop	200	100	20	0
Staphylococcus aureus Newman	Positive	Replicate 2	2 Microbank beads	100	90	20	0
Staphylococcus aureus Newman	Positive	Replicate 2	2 Microbank beads	100	95	20	0
Staphylococcus aureus Newman	Positive	Replicate 2	2 Microbank beads	100	100	20	0
Staphylococcus aureus Newman	Positive	Replicate 2	2 Microbank beads	200	90	20	0
Staphylococcus aureus Newman	Positive	Replicate 2	2 Microbank beads	200	95	20	0
Staphylococcus aureus Newman	Positive	Replicate 2	2 Microbank beads	200	100	20	0

## Sheet: Table S3
Table S3. Metadata for sequenced isolates, including bioinformatic stats for Salmonella genomes and ENA accession numbers
Barcode	Reported bacterial genus	Continent	Year of Isolation	Sequencing status	Assembly QC for Salmonella genomes	Calculated bacterial species (Kraken)	Calculated Salmonella serovar	Coverage (Salmonella)	N50	Assembly length	Number of contigs	Braken abundance (%)
FD01542814	Salmonella	Africa	2005	Sequenced	PASS Stringent criteria	Salmonella enterica	Typhimurium	30.3	54614	4868797	157	98.9
FD01542815	Salmonella	Africa	2005	Sequenced	PASS Stringent criteria	Salmonella enterica	Typhimurium	41.7	107936	4953588	131	97.49
FD01542816	Salmonella	Africa	2004	Sequenced	PASS Stringent criteria	Salmonella enterica	Typhimurium	29.5	114875	4937005	88	98.9
FD01542817	Salmonella	Africa	2004	Sequenced	PASS Stringent criteria	Salmonella enterica	Typhimurium	34	145356	5171693	142	99.37
FD01542818	Salmonella	Africa	2004	Sequenced	PASS Stringent criteria	Salmonella enterica	Typhimurium	35.4	150262	5018658	78	97.09
FD01542819	Salmonella	Africa	2004	Sequenced	PASS Stringent criteria	Salmonella enterica	Typhimurium	35	132795	5121946	109	98.2
FD01542820	Salmonella	Africa	2004	Sequenced	PASS Stringent criteria	Salmonella enterica	Typhimurium	36.3	110248	5071424	102	91.81
FD01542821	Salmonella	Africa	2004	Sequenced	PASS Stringent criteria	Salmonella enterica	Typhimurium	37.3	65851	5182575	175	99.57
FD01542822	Salmonella	Africa	2005	Sequenced	PASS Stringent criteria	Salmonella enterica	Typhimurium	53.2	86563	4890739	147	99.16
FD01542823	Salmonella	Africa	2005	Sequenced	PASS Stringent criteria	Salmonella enterica	Typhimurium	23.7	82101	5140175	151	97.69
FD01542824	Salmonella	Africa	2004	Sequenced	PASS Stringent criteria	Salmonella enterica	Typhimurium	29.7	175536	4872329	63	99.74
FD01542825	Salmonella	Africa	2004	Sequenced	FAIL	Salmonella enterica		0.3				87.1
FD01542826	Salmonella	Africa	2004	Sequenced	PASS Stringent criteria	Salmonella enterica	Typhimurium	27.6	118934	4908900	100	99.72
FD01542827	Salmonella	Africa	2004	Sequenced	PASS Stringent criteria	Salmonella enterica	Typhi	31.2	143117	4737710	73	97.5
FD01542828	Salmonella	Africa	2004	Sequenced	PASS Stringent criteria	Salmonella enterica	Typhimurium	50.3	119218	5157850	119	98.41
FD01542829	Salmonella	Africa	2004	Sequenced	RESCUE Relaxed criteria	Salmonella enterica	Typhimurium	21.2	18995	4823595	432	98.81
FD01542830	Salmonella	Africa	2005	Sequenced	FAIL	Salmonella enterica		29.6	7403	4626986	925	97.38
FD01542831	Salmonella	Africa	2005	Sequenced	PASS Stringent criteria	Salmonella enterica	Typhimurium	29.7	55393	4761006	147	97.83
FD01542832	Salmonella	Africa	2004	Sequenced	PASS Stringent criteria	Salmonella enterica	Typhimurium	29.2	126735	5007095	86	99.61
FD01542841	Salmonella	Africa	2004	Sequenced	PASS Stringent criteria	Salmonella enterica	Typhimurium	29.5	34909	4792605	217	99.02
FD01542842	Salmonella	Africa	2004	Sequenced	PASS Stringent criteria	Salmonella enterica	Typhimurium	33.3	172796	4920453	63	99.52
FD01542843	Salmonella	Africa	2004	Sequenced	PASS Stringent criteria	Salmonella enterica	Typhimurium	66.7	172230	5099693	112	92.09
FD01542844	Salmonella	Africa	2004	Sequenced	PASS Stringent criteria	Salmonella enterica	Typhimurium	20.5	70115	5130851	152	97.84
FD01542845	Salmonella	Africa	2004	Sequenced	PASS Stringent criteria	Salmonella enterica	Typhimurium	27.1	29938	4915425	275	98.99
FD01542846	Salmonella	Africa	2005	Sequenced	PASS Stringent criteria	Salmonella enterica	Typhimurium	41.1	112483	5023684	111	95.73
FD01542847	Salmonella	Africa	2005	Sequenced	PASS Stringent criteria	Salmonella enterica	Typhimurium	31.5	129920	4846181	80	98.11
FD01542848	Salmonella	Africa	2004	Sequenced	PASS Stringent criteria	Salmonella enterica	Typhimurium	33.2	172171	4933248	71	98.89
FD01542849	Salmonella	Africa	2004	Sequenced	PASS Stringent criteria	Salmonella enterica	Typhimurium	46.4	172225	5216126	177	98.29
FD01542850	Salmonella	Africa	2004	Sequenced	PASS Stringent criteria	Salmonella enterica	Typhimurium	37.6	176669	4933332	74	99.02
FD01542851	Salmonella	Africa	2004	Sequenced	PASS Stringent criteria	Salmonella enterica	Typhimurium	41.6	149121	5082011	86	90.67
FD01542852	Salmonella	Africa	2004	Sequenced	PASS Stringent criteria	Salmonella enterica	Typhimurium	32	95569	5168697	114	98.21
FD01542853	Salmonella	Africa	2004	Sequenced	PASS Stringent criteria	Salmonella enterica	Typhimurium	31.2	85439	5143860	127	98.25
FD01542854	Salmonella	Africa	2005	Sequenced	PASS Stringent criteria	Salmonella enterica	Typhimurium	38.8	121153	4935474	124	97.76
FD01542855	Salmonella	Africa	2004	Sequenced	PASS Stringent criteria	Salmonella enterica	Typhimurium	46.5	185213	4943365	98	98.92
FD01542856	Salmonella	Africa	2004	Sequenced	PASS Stringent criteria	Salmonella enterica	Typhimurium	33.5	172799	4926522	93	99.78
FD01542857	Salmonella	Africa	2004	Sequenced	PASS Stringent criteria	Salmonella enterica	Typhimurium	36.8	247080	5069408	115	96.53
FD01542858	Salmonella	Africa	2004	Sequenced	PASS Stringent criteria	Salmonella enterica	Typhimurium	42.3	172128	4946896	69	97.72
FD01542859	Salmonella	Africa	2004	Sequenced	PASS Stringent criteria	Salmonella enterica	Typhimurium	42.4	127311	4842218	74	98.12
FD01542860	Salmonella	Africa	2004	Sequenced	PASS Stringent criteria	Salmonella enterica	Typhimurium	31.4	149397	4862050	65	99.08
FD01542861	Salmonella	Africa	2004	Sequenced	PASS Stringent criteria	Salmonella enterica	Typhimurium	31.5	74932	5010846	130	96.95
FD01542862	Salmonella	Africa	2005	Sequenced	PASS Stringent criteria	Salmonella enterica	Typhimurium	34.3	82384	4858691	101	99.48
FD01542863	Salmonella	Africa	2004	Sequenced	RESCUE Clean-up	Salmonella enterica	Typhimurium	36	34210	5144822	347	46.52
FD01542864	Salmonella	Africa	2004	Sequenced	PASS Stringent criteria	Salmonella enterica	Typhimurium	31	114050	4968161	80	99.42
FD01542865	Salmonella	Africa	2004	Sequenced	PASS Stringent criteria	Salmonella enterica	Typhimurium	53.6	163413	4992035	131	99.59
FD01542866	Salmonella	Africa	2004	Sequenced	PASS Stringent criteria	Salmonella enterica	Typhimurium	37.3	175794	5179440	103	98.19
FD01542867	Salmonella	Africa	2004	Sequenced	PASS Stringent criteria	Salmonella enterica	Typhimurium	32.4	105066	5168377	140	94.31
FD01542868	Salmonella	Africa	2004	Sequenced	PASS Stringent criteria	Salmonella enterica	Typhimurium	20.7	53154	4882225	173	98.05
FD01542869	Salmonella	Africa	2004	Sequenced	FAIL	Salmonella enterica		22.3	6405	4531983	990	95.87
FD01542870	Salmonella	Africa	2005	Sequenced	PASS Stringent criteria	Salmonella enterica	Typhimurium	43.9	40358	5102208	433	95.96
FD01542871	Salmonella	Africa	2004	Sequenced	PASS Stringent criteria	Salmonella enterica	Typhimurium	47.2	121872	4835220	89	99.79
FD01542872	Salmonella	Africa	2004	Sequenced	PASS Stringent criteria	Salmonella enterica	Typhimurium	81.4	202163	4959682	90	98.63
FD01542873	Salmonella	Africa	2004	Sequenced	PASS Stringent criteria	Salmonella enterica	Typhimurium	33	176720	4958935	67	98.9
FD01542874	Salmonella	Africa	2004	Sequenced	PASS Stringent criteria	Salmonella enterica	Typhimurium	32.5	149479	4933719	79	98.72
FD01542875	Salmonella	Africa	2004	Sequenced	PASS Stringent criteria	Salmonella enterica	Typhimurium	46.6	222404	4961963	90	99.14
FD01542876	Salmonella	Africa	2004	Sequenced	PASS Stringent criteria	Salmonella enterica	Typhimurium	41.4	115572	4863278	99	99.12
FD01542877	Salmonella	Africa	2004	Sequenced	PASS Stringent criteria	Salmonella enterica	Typhimurium	21.9	65709	5160802	165	99.34
FD01542878	Salmonella	Africa	2005	Sequenced	PASS Stringent criteria	Salmonella enterica	Typhimurium	35.4	44977	4938527	188	97.35
FD01542879	Salmonella	Africa	2004	Sequenced	PASS Stringent criteria	Salmonella enterica	Typhimurium	42.1	176670	4958165	89	99.08
FD01542880	Salmonella	Africa	2004	Sequenced	PASS Stringent criteria	Salmonella enterica	Typhimurium	29.1	172159	5163534	80	99.59
FD01542881	Salmonella	Africa	2004	Sequenced	PASS Stringent criteria	Salmonella enterica	Typhimurium	19.3	99950	4882650	99	96.81
FD01542882	Salmonella	Africa	2004	Sequenced	PASS Stringent criteria	Salmonella enterica	Typhimurium	54.6	175624	5016585	76	93.41
FD01542883	Salmonella	Africa	2004	Sequenced	PASS Stringent criteria	Salmonella enterica	Typhimurium	41.4	187817	4906861	87	99.78
FD01542884	Salmonella	Africa	2004	Sequenced	PASS Stringent criteria	Salmonella enterica	Typhimurium	28.3	114616	4882831	79	97.84
FD01542885	Salmonella	Africa	2004	Sequenced	PASS Stringent criteria	Salmonella enterica	Typhimurium	17.5	51850	4988272	225	98.4
FD01542886	Salmonella	Africa	2005	Sequenced	PASS Stringent criteria	Salmonella enterica	Typhimurium	30.2	97109	4965594	104	94.25
FD01542887	Salmonella	Africa	2004	Sequenced	PASS Stringent criteria	Salmonella enterica	Typhimurium	35	151612	4953332	77	98.81
FD01542888	Salmonella	Africa	2004	Sequenced	PASS Stringent criteria	Salmonella enterica	Typhimurium	19.7	82909	5134044	131	99.66
FD01542889	Salmonella	Africa	2004	Sequenced	FAIL	Salmonella enterica		31.9	3564	4107595	1388	29.2
FD01542890	Salmonella	Africa	2004	Sequenced	PASS Stringent criteria	Salmonella enterica	Typhimurium	29.6	77633	4891908	118	98.38
FD01542891	Salmonella	Africa	2004	Sequenced	PASS Stringent criteria	Salmonella enterica	Typhimurium	75.4	225556	4968732	91	98.56
FD01542892	Salmonella	Africa	2004	Sequenced	PASS Stringent criteria	Salmonella enterica	Typhimurium	21.3	54169	4945102	168	99.22
FD01542893	Salmonella	Africa	2004	Sequenced	PASS Stringent criteria	Salmonella enterica	Typhimurium	34.9	145877	4930238	81	98.39
FD01542894	Salmonella	Africa	2005	Sequenced	PASS Stringent criteria	Salmonella enterica	Typhimurium	44.1	45481	5039688	261	95.18
FD01542895	Salmonella	Africa	2004	Sequenced	PASS Stringent criteria	Salmonella enterica	Typhimurium	16.9	37890	4815805	225	99.71
FD01542896	Salmonella	Africa	2004	Sequenced	PASS Stringent criteria	Salmonella enterica	Typhimurium	35.5	188050	5113530	91	98.85
FD01542897	Salmonella	Africa	2004	Sequenced	PASS Stringent criteria	Salmonella enterica	Typhimurium	37.4	126124	4874266	78	73.47
FD01542898	Salmonella	Africa	2004	Sequenced	PASS Stringent criteria	Salmonella enterica	Typhimurium	23.4	23064	4839972	344	99.28
FD01542899	Salmonella	Africa	2004	Sequenced	PASS Stringent criteria	Salmonella enterica	Typhimurium	42.6	188066	4899733	110	99.59
FD01542900	Salmonella	Africa	2004	Sequenced	PASS Stringent criteria	Salmonella enterica	Typhimurium	20.6	64152	5060513	144	91.17
FD01542901	Salmonella	Africa	2004	Sequenced	PASS Stringent criteria	Salmonella enterica	Typhimurium	24.2	85191	4898796	108	99.6
FD01542902	Salmonella	Africa	2005	Sequenced	PASS Stringent criteria	Salmonella enterica	Typhimurium	28.9	70715	4922275	174	97.59
FD01542903	Salmonella	Africa	2004	Sequenced	PASS Stringent criteria	Salmonella enterica	Typhimurium	26.1	105808	4959798	97	96.91
FD01542904	Salmonella	Africa	2004	Sequenced	PASS Stringent criteria	Salmonella enterica	Typhimurium	50	187956	4911601	99	99.63
FD01542905	Salmonella	Africa	2004	Sequenced	PASS Stringent criteria	Salmonella enterica	Typhimurium	49.7	175647	4953633	82	98.88
FD01542906	Salmonella	Africa	2004	Sequenced	PASS Stringent criteria	Salmonella enterica	Typhimurium	30.6	172187	4945467	80	98.17
FD01542907	Salmonella	Africa	2004	Sequenced	PASS Stringent criteria	Salmonella enterica	Typhimurium	63	172205	4897334	73	99.59
FD01542908	Salmonella	Africa	2004	Sequenced	PASS Stringent criteria	Salmonella enterica	Typhimurium	35.4	112506	4935372	95	98.47
FD01542909	Salmonella	Africa	2004	Sequenced	PASS Stringent criteria	Salmonella enterica	Typhimurium	22.2	58571	5145113	181	98.13
FD01542910	Salmonella	Africa	2005	Sequenced	RESCUE Clean-up	Salmonella enterica	Typhimurium	29.3	30949	4929971	335	64.92
FD01542911	Salmonella	Africa	2004	Sequenced	PASS Stringent criteria	Salmonella enterica	Typhimurium	28.6	81333	5053878	134	98.76
FD01542912	Salmonella	Africa	2004	Sequenced	PASS Stringent criteria	Salmonella enterica	Typhimurium	37.3	103697	5179409	123	99.39
FD01542913	Salmonella	Africa	2004	Sequenced	PASS Stringent criteria	Salmonella enterica	Typhimurium	38.7	182712	5011111	106	97.54
FD01542914	Salmonella	Africa	2004	Sequenced	PASS Stringent criteria	Salmonella enterica	Typhimurium	34.3	99110	5101325	119	99.06
FD01542915	Salmonella	Africa	2004	Sequenced	PASS Stringent criteria	Salmonella enterica	Typhimurium	79.3	176673	5215614	126	98.34
FD01542916	Salmonella	Africa	2004	Sequenced	PASS Stringent criteria	Salmonella enterica	Typhimurium	32.1	131416	4917366	98	98.57
FD01542917	Salmonella	Africa	2004	Sequenced	PASS Stringent criteria	Salmonella enterica	Typhimurium	29.6	59338	5114587	173	98.17
FD01542918	Salmonella	Africa	2004	Sequenced	PASS Stringent criteria	Salmonella enterica	Typhimurium	28.6	75402	4928226	142	98.43
FD01542919	Salmonella	Africa	2011	Sequenced	PASS Stringent criteria	Salmonella enterica	Dublin	31.3	117803	4839964	76	99.69
FD01542920	Salmonella	Africa	2010	Sequenced	FAIL	Salmonella enterica		27.2	9549	4583412	716	99.09
FD01542921	Salmonella	Africa	2009	Sequenced	PASS Stringent criteria	Salmonella enterica	Dublin	29.7	210844	4848042	46	99.71
FD01542922	Salmonella	Africa	2009	Sequenced	PASS Stringent criteria	Salmonella enterica	Dublin	31	151111	4826594	59	99.48
FD01542923	Salmonella	Africa	2008	Sequenced	PASS Stringent criteria	Salmonella enterica	Dublin	31.5	77159	4737341	100	99.22
FD01542924	Salmonella	Africa	2006	Sequenced	PASS Stringent criteria	Salmonella enterica	Dublin	35.2	180687	4832051	53	99.48
FD01542925	Salmonella	Africa	2004	Sequenced	PASS Stringent criteria	Salmonella enterica	Dublin	24.3	60405	4770869	138	98.97
FD01542926	Salmonella	Africa	2004	Sequenced	PASS Stringent criteria	Salmonella enterica	Typhimurium	25.7	50898	5155335	185	98.53
FD01542927	Salmonella	Africa	2011	Sequenced	PASS Stringent criteria	Salmonella enterica	Dublin	25.4	59995	4693003	132	98.55
FD01542928	Salmonella	Africa	2010	Sequenced	FAIL	Salmonella enterica		13	2070	2789909	1396	98.19
FD01542929	Salmonella	Africa	2009	Sequenced	PASS Stringent criteria	Salmonella enterica	Dublin	26.8	137908	4826737	65	99.17
FD01542930	Salmonella	Africa	2009	Sequenced	PASS Stringent criteria	Salmonella enterica	Dublin	28.2	218107	4838603	36	99.8
FD01542931	Salmonella	Africa	2008	Sequenced	FAIL	Salmonella enterica		0.1				100
FD01542932	Salmonella	Africa	2006	Sequenced	FAIL	Salmonella enterica		0.1				95.59
FD01542933	Salmonella	Africa	2004	Sequenced	FAIL	Salmonella enterica		0.1				100
FD01542934	Salmonella	Africa	2004	Sequenced	PASS Stringent criteria	Salmonella enterica	Typhimurium	31.4	90612	5260696	134	95.92
FD01542935	Salmonella	Africa	2011	Sequenced	PASS Stringent criteria	Salmonella enterica	Dublin	23.5	31173	4772081	247	98.93
FD01542936	Salmonella	Africa	2010	Sequenced	PASS Stringent criteria	Salmonella enterica	Dublin	32.4	221099	4855834	52	99.74
FD01542937	Salmonella	Africa	2009	Sequenced	PASS Stringent criteria	Salmonella enterica	Dublin	21.5	117637	4833294	69	98.95
FD01542938	Salmonella	Africa	2008	Sequenced	PASS Stringent criteria	Salmonella enterica	Dublin	19.3	173874	4849530	59	99.13
FD01542939	Salmonella	Africa	2007	Sequenced	PASS Stringent criteria	Salmonella enterica	Dublin	20.8	53919	4725617	151	98.24
FD01542940	Salmonella	Africa	2006	Sequenced	PASS Stringent criteria	Salmonella enterica	Dublin	28.6	125239	4833757	68	98.99
FD01542941	Salmonella	Africa	2004	Sequenced	FAIL	Salmonella enterica		0.1				94.25
FD01542942	Salmonella	Africa	2013	Sequenced	PASS Stringent criteria	Salmonella enterica	Dublin	24.3	53720	4774727	144	99.55
FD01542943	Salmonella	Africa	2011	Sequenced	PASS Stringent criteria	Salmonella enterica	Dublin	17.3	35055	4760965	212	98
FD01542944	Salmonella	Africa	2010	Sequenced	FAIL	Salmonella enterica		0.1				98.64
FD01542945	Salmonella	Africa	2009	Sequenced	FAIL	Salmonella enterica		0.1				89.18
FD01542946	Salmonella	Africa	2008	Sequenced	RESCUE Relaxed criteria	Salmonella enterica	Dublin	31.4	16782	4731610	478	98.98
FD01542947	Salmonella	Africa	2007	Sequenced	PASS Stringent criteria	Salmonella enterica	Dublin	27.5	141074	4838170	65	99.19
FD01542948	Salmonella	Africa	2005	Sequenced	FAIL	Salmonella enterica		0.2				93.51
FD01542949	Salmonella	Africa	2004	Sequenced	FAIL	Salmonella enterica		0.2				99.03
FD01542950	Salmonella	Africa	2013	Sequenced	PASS Stringent criteria	Salmonella enterica	Dublin	36	137813	4816605	59	99.48
FD01542951	Salmonella	Africa	2011	Sequenced	PASS Stringent criteria	Salmonella enterica	Dublin	18.1	28101	4727367	298	99.27
FD01542952	Salmonella	Africa	2010	Sequenced	PASS Stringent criteria	Salmonella enterica	Dublin	27.2	109651	4797568	82	99.23
FD01542953	Salmonella	Africa	2009	Sequenced	PASS Stringent criteria	Salmonella enterica	Dublin	28.9	221038	4860477	62	99.34
FD01542954	Salmonella	Africa	2008	Sequenced	FAIL	Salmonella enterica		0.1				97.34
FD01542955	Salmonella	Africa	2007	Sequenced	PASS Stringent criteria	Salmonella enterica	Heidelberg	30	48649	4823011	250	98.39
FD01542956	Salmonella	Africa	2005	Sequenced	FAIL	Salmonella enterica		0.1				92.48
FD01542957	Salmonella	Africa	2004	Sequenced	PASS Stringent criteria	Salmonella enterica	Dublin	32.3	92942	4794185	93	99.19
FD01542958	Salmonella	Africa	2013	Sequenced	PASS Stringent criteria	Salmonella enterica	Dublin	25.8	81227	4824063	88	99.18
FD01542959	Salmonella	Africa	2010	Sequenced	RESCUE Relaxed criteria	Salmonella enterica		18	12314	4696960	630	98.78
FD01542960	Salmonella	Africa	2009	Sequenced	PASS Stringent criteria	Salmonella enterica	Dublin	17.9	88762	4832895	86	99.7
FD01542961	Salmonella	Africa	2009	Sequenced	PASS Stringent criteria	Salmonella enterica	Dublin	27.2	220917	4839702	41	99.66
FD01542962	Salmonella	Africa	2008	Sequenced	FAIL	Salmonella enterica		0.1				92.15
FD01542963	Salmonella	Africa	2007	Sequenced	PASS Stringent criteria	Salmonella enterica	Dublin	31.3	223235	4856740	42	99.34
FD01542964	Salmonella	Africa	2005	Sequenced	FAIL	Salmonella enterica		0.1				97.45
FD01542965	Salmonella	Africa	2004	Sequenced	PASS Stringent criteria	Salmonella enterica	Dublin	30	143244	4825673	65	99.76
FD01542966	Salmonella	Africa	2012	Sequenced	PASS Stringent criteria	Salmonella enterica	Dublin	33.2	119313	4873783	68	99.02
FD01542967	Salmonella	Africa	2010	Sequenced	PASS Stringent criteria	Salmonella enterica	Dublin	31.3	184761	4847761	53	99.43
FD01542968	Salmonella	Africa	2009	Sequenced	PASS Stringent criteria	Salmonella enterica	Dublin	35.1	190336	4849954	60	99.66
FD01542969	Salmonella	Africa	2009	Sequenced	PASS Stringent criteria	Salmonella enterica	Dublin	26	103452	4777301	71	99.02
FD01542970	Salmonella	Africa	2008	Sequenced	PASS Stringent criteria	Salmonella enterica	Dublin	14.2	45166	4795645	162	98.15
FD01542971	Salmonella	Africa	2006	Sequenced	PASS Stringent criteria	Salmonella enterica	Dublin	32.3	74413	4730039	107	99.35
FD01542972	Salmonella	Africa	2005	Sequenced	FAIL	Salmonella enterica		0.1				98.43
FD01542973	Salmonella	Africa	2004	Sequenced	PASS Stringent criteria	Salmonella enterica	Dublin	21.9	73106	4756238	103	99.12
FD01542974	Salmonella	Africa	2012	Sequenced	PASS Stringent criteria	Salmonella enterica	Dublin	25.8	117612	4817284	75	99.34
FD01542975	Salmonella	Africa	2010	Sequenced	PASS Stringent criteria	Salmonella enterica	Dublin	27.5	195705	4852342	41	99.74
FD01542976	Salmonella	Africa	2009	Sequenced	PASS Stringent criteria	Salmonella enterica	Dublin	34.5	223175	4850866	58	99.5
FD01542977	Salmonella	Africa	2009	Sequenced	PASS Stringent criteria	Salmonella enterica	Dublin	34	307955	4806056	53	99.06
FD01542978	Salmonella	Africa	2008	Sequenced	FAIL	Salmonella enterica		0.2				99.12
FD01542979	Salmonella	Africa	2006	Sequenced	PASS Stringent criteria	Salmonella enterica	Dublin	29.5	93898	4827842	90	99.1
FD01542980	Salmonella	Africa	2005	Sequenced	FAIL	Salmonella enterica		0.1				100
FD01542981	Salmonella	Africa	2004	Sequenced	FAIL	Salmonella enterica		0.2				94.04
FD01542982	Salmonella	Africa	2011	Sequenced	PASS Stringent criteria	Salmonella enterica	Dublin	29.5	127379	4840532	59	99.47
FD01542983	Salmonella	Africa	2010	Sequenced	PASS Stringent criteria	Salmonella enterica	Dublin	25.1	259795	4842104	46	99.38
FD01542984	Salmonella	Africa	2009	Sequenced	PASS Stringent criteria	Salmonella enterica	Dublin	32.8	161399	4832393	47	99.02
FD01542985	Salmonella	Africa	2009	Sequenced	FAIL	Salmonella enterica		0.2				93.25
FD01542986	Salmonella	Africa	2008	Sequenced	FAIL	Salmonella enterica		0.2				99.41
FD01542987	Salmonella	Africa	2006	Sequenced	FAIL	Salmonella enterica		0.1				92.3
FD01542988	Salmonella	Africa	2005	Sequenced	FAIL	Salmonella enterica		0.2				97.22
FD01542989	Salmonella	Africa	2004	Sequenced	RESCUE Relaxed criteria	Salmonella enterica	Dublin	10.3	16438	4739835	462	99.69
FD01542990	Salmonella	Africa	2011	Sequenced	FAIL	Salmonella enterica		0.1				98.87
FD01542991	Salmonella	Africa	2010	Sequenced	RESCUE Relaxed criteria	Salmonella enterica		18.8	13356	4743851	620	97.96
FD01542992	Salmonella	Africa	2009	Sequenced	PASS Stringent criteria	Salmonella enterica	Dublin	21.3	110346	4828345	64	99.23
FD01542993	Salmonella	Africa	2009	Sequenced	PASS Stringent criteria	Salmonella enterica	Dublin	25.9	223233	4842847	40	99.66
FD01542994	Salmonella	Africa	2008	Sequenced	PASS Stringent criteria	Salmonella enterica	Dublin	27.3	183477	4827598	43	99.22
FD01542995	Salmonella	Africa	2006	Sequenced	FAIL	Salmonella enterica		0.1				88.96
FD01542996	Salmonella	Africa	2005	Sequenced	FAIL	Salmonella enterica		0.1				100
FD01542997	Salmonella	Africa	2004	Sequenced	PASS Stringent criteria	Salmonella enterica	Dublin	30.1	142876	5062442	64	97.57
FD01542998	Salmonella	Africa	2011	Sequenced	FAIL	Salmonella enterica		0.1				94.78
FD01542999	Salmonella	Africa	2010	Sequenced	FAIL	Salmonella enterica		0.1				100
FD01543000	Salmonella	Africa	2009	Sequenced	PASS Stringent criteria	Salmonella enterica	Dublin	30.3	221055	4850736	54	99.78
FD01543001	Salmonella	Africa	2009	Sequenced	PASS Stringent criteria	Salmonella enterica	Dublin	34	387984	4855906	50	99.76
FD01543002	Salmonella	Africa	2008	Sequenced	FAIL	Salmonella enterica		0.1				100
FD01543003	Salmonella	Africa	2006	Sequenced	FAIL	Salmonella enterica		0.2				98.45
FD01543004	Salmonella	Africa	2005	Sequenced	FAIL	Salmonella enterica		0.1				100
FD01543005	Salmonella	Africa	2004	Sequenced	PASS Stringent criteria	Salmonella enterica	Dublin	27.5	97825	4821730	78	99.8
FD01543006	Salmonella	Africa	2011	Sequenced	PASS Stringent criteria	Salmonella enterica	Dublin	26.7	57748	4804695	132	99.55
FD01543007	Salmonella	Africa	2010	Sequenced	PASS Stringent criteria	Salmonella enterica	Dublin	17.5	59934	4781786	140	99.72
FD01543008	Salmonella	Africa	2009	Sequenced	PASS Stringent criteria	Salmonella enterica	Dublin	27.5	120706	4827921	72	99.33
FD01543009	Salmonella	Africa	2009	Sequenced	PASS Stringent criteria	Salmonella enterica	Dublin	32.2	223924	4833251	34	99.5
FD01543010	Salmonella	Africa	2008	Sequenced	PASS Stringent criteria	Salmonella enterica	Dublin	25.8	107329	4767931	78	99.06
FD01543011	Salmonella	Africa	2006	Sequenced	PASS Stringent criteria	Salmonella enterica	Dublin	28.3	223206	4839875	47	99.3
FD01543012	Salmonella	Africa	2004	Sequenced	PASS Stringent criteria	Salmonella enterica	Dublin	25.1	137829	4828539	64	99.68
FD01543013	Salmonella	Africa	2004	Sequenced	PASS Stringent criteria	Salmonella enterica	Dublin	50.5	73731	4830725	118	99.35
FD01543014	Salmonella	Africa	2013	Failed sequencing
FD01543015	Salmonella	Africa	2012	Failed sequencing
FD01543016	Salmonella	Africa	2012	Failed sequencing
FD01543017	Salmonella	Africa	2012	Failed sequencing
FD01543018	Salmonella	Africa	2012	Failed sequencing
FD01543019	Salmonella	Africa	2011	Failed sequencing
FD01543020	Salmonella	Africa	2011	Failed sequencing
FD01543021	Salmonella	Africa	2011	Failed sequencing
FD01543022	Salmonella	Africa	2013	Failed sequencing
FD01543023	Salmonella	Africa	2012	Failed sequencing
FD01543024	Salmonella	Africa	2012	Failed sequencing
FD01543025	Salmonella	Africa	2012	Failed sequencing
FD01543026	Salmonella	Africa	2012	Failed sequencing
FD01543027	Salmonella	Africa	2011	Failed sequencing
FD01543028	Salmonella	Africa	2011	Failed sequencing
FD01543029	Salmonella	Africa	2011	Failed sequencing
FD01543030	Salmonella	Africa	2013	Failed sequencing
FD01543031	Salmonella	Africa	2012	Failed sequencing
FD01543032	Salmonella	Africa	2012	Failed sequencing
FD01543033	Salmonella	Africa	2012	Failed sequencing
FD01543034	Salmonella	Africa	2012	Failed sequencing
FD01543035	Salmonella	Africa	2011	Failed sequencing
FD01543036	Salmonella	Africa	2011	Failed sequencing
FD01543037	Salmonella	Africa	2011	Failed sequencing
FD01543038	Salmonella	Africa	2013	Failed sequencing
FD01543039	Salmonella	Africa	2012	Failed sequencing
FD01543040	Salmonella	Africa	2012	Failed sequencing
FD01543041	Salmonella	Africa	2012	Failed sequencing
FD01543042	Salmonella	Africa	2012	Failed sequencing
FD01543043	Salmonella	Africa	2011	Failed sequencing
FD01543044	Salmonella	Africa	2011	Failed sequencing
FD01543045	Salmonella	Africa	2011	Failed sequencing
FD01543046	Salmonella	Africa	2013	Failed sequencing
FD01543047	Salmonella	Africa	2012	Failed sequencing
FD01543048	Salmonella	Africa	2012	Failed sequencing
FD01543049	Salmonella	Africa	2012	Failed sequencing
FD01543050	Salmonella	Africa	2011	Failed sequencing
FD01543051	Salmonella	Africa	2011	Failed sequencing
FD01543052	Salmonella	Africa	2011	Failed sequencing
FD01543053	Salmonella	Africa	2011	Failed sequencing
FD01543054	Salmonella	Africa	2013	Failed sequencing
FD01543055	Salmonella	Africa	2012	Failed sequencing
FD01543056	Salmonella	Africa	2012	Failed sequencing
FD01543057	Salmonella	Africa	2012	Failed sequencing
FD01543058	Salmonella	Africa	2011	Failed sequencing
FD01543059	Salmonella	Africa	2011	Failed sequencing
FD01543060	Salmonella	Africa	2011	Failed sequencing
FD01543061	Salmonella	Africa	2011	Failed sequencing
FD01543062	Salmonella	Africa	2012	Failed sequencing
FD01543063	Salmonella	Africa	2012	Failed sequencing
FD01543064	Salmonella	Africa	2012	Failed sequencing
FD01543065	Salmonella	Africa	2012	Failed sequencing
FD01543066	Salmonella	Africa	2011	Failed sequencing
FD01543067	Salmonella	Africa	2011	Failed sequencing
FD01543068	Salmonella	Africa	2011	Failed sequencing
FD01543069	Salmonella	Africa	2011	Failed sequencing
FD01543070	Salmonella	Africa	2012	Failed sequencing
FD01543071	Salmonella	Africa	2012	Failed sequencing
FD01543072	Salmonella	Africa	2012	Failed sequencing
FD01543073	Salmonella	Africa	2012	Failed sequencing
FD01543074	Salmonella	Africa	2011	Failed sequencing
FD01543075	Salmonella	Africa	2011	Failed sequencing
FD01543076	Salmonella	Africa	2011	Failed sequencing
FD01543077	Salmonella	Africa	2011	Failed sequencing
FD01543078	Salmonella	Africa	2012	Failed sequencing
FD01543079	Salmonella	Africa	2012	Failed sequencing
FD01543080	Salmonella	Africa	2012	Failed sequencing
FD01543081	Salmonella	Africa	2012	Failed sequencing
FD01543082	Salmonella	Africa	2011	Failed sequencing
FD01543083	Salmonella	Africa	2011	Failed sequencing
FD01543084	Salmonella	Africa	2011	Failed sequencing
FD01543085	Salmonella	Africa	2013	Failed sequencing
FD01543086	Salmonella	Africa	2012	Failed sequencing
FD01543087	Salmonella	Africa	2012	Failed sequencing
FD01543088	Salmonella	Africa	2012	Failed sequencing
FD01543089	Salmonella	Africa	2012	Failed sequencing
FD01543090	Salmonella	Africa	2011	Failed sequencing
FD01543091	Salmonella	Africa	2011	Failed sequencing
FD01543092	Salmonella	Africa	2011	Failed sequencing
FD01543093	Salmonella	Africa	2013	Failed sequencing
FD01543094	Salmonella	Africa	2012	Failed sequencing
FD01543095	Salmonella	Africa	2012	Failed sequencing
FD01543096	Salmonella	Africa	2012	Failed sequencing
FD01543097	Salmonella	Africa	2012	Failed sequencing
FD01543098	Salmonella	Africa	2011	Failed sequencing
FD01543099	Salmonella	Africa	2011	Failed sequencing
FD01543100	Salmonella	Africa	2011	Failed sequencing
FD01543101	Salmonella	Africa	2013	Failed sequencing
FD01543102	Salmonella	Africa	2012	Failed sequencing
FD01543103	Salmonella	Africa	2012	Failed sequencing
FD01543104	Salmonella	Africa	2012	Failed sequencing
FD01543105	Salmonella	Africa	2012	Failed sequencing
FD01543106	Salmonella	Africa	2011	Failed sequencing
FD01543107	Salmonella	Africa	2011	Failed sequencing
FD01543108	Salmonella	Africa	2011	Failed sequencing
FD01543109	Salmonella	Africa	2013	Failed sequencing
FD01543110	Salmonella	Africa	2009	Sequenced	PASS Stringent criteria	Salmonella enterica	Newport	18	65189	4521604	115	99.75
FD01543111	Salmonella	Africa	2010	Sequenced	PASS Stringent criteria	Salmonella enterica	Uganda	39.7	130860	4615246	80	99.69
FD01543112	Salmonella	Africa	2010	Sequenced	PASS Stringent criteria	Salmonella enterica	Heidelberg	34.1	125458	4685870	67	99.85
FD01543113	Salmonella	Africa	2010	Sequenced	PASS Stringent criteria	Salmonella enterica	Typhimurium	23	90958	4902099	164	99.65
FD01543114	Salmonella	Africa	2008	Sequenced	PASS Stringent criteria	Salmonella enterica	Virchow	31.3	69049	4706879	206	99.79
FD01543115	Salmonella	Africa	2009	Sequenced	PASS Stringent criteria	Salmonella enterica	Stanleyville	29.5	122955	4831234	79	94.99
FD01543116	Salmonella	Africa	2010	Sequenced	PASS Stringent criteria	Salmonella enterica	Havana	24.4	63587	4582500	119	99.78
FD01543117	Salmonella	Asia	2009	Sequenced	PASS Stringent criteria	Salmonella enterica	Virchow	44.8	82051	4684075	94	99.17
FD01543118	Salmonella	Africa	2009	Sequenced	PASS Stringent criteria	Salmonella enterica	Virchow	24	82250	4634622	110	99.67
FD01543119	Salmonella	Africa	2010	Sequenced	PASS Stringent criteria	Salmonella enterica	Typhimurium	21.4	47503	4854397	202	99.75
FD01543120	Salmonella	Africa	2010	Sequenced	PASS Stringent criteria	Salmonella enterica	Enteritidis	29.7	115250	4812243	81	95.36
FD01543121	Salmonella	Africa	2011	Sequenced	PASS Stringent criteria	Salmonella enterica	Aberdeen	26.5	247001	4590100	38	99.6
FD01543122	Salmonella	Africa	2008	Sequenced	PASS Stringent criteria	Salmonella enterica	Corvallis	69.2	269212	4731195	53	99.46
FD01543123	Salmonella	Africa	2009	Sequenced	PASS Stringent criteria	Salmonella enterica	Virchow	21.1	69216	4600043	119	99.24
FD01543124	Salmonella	Africa	2010	Sequenced	PASS Stringent criteria	Salmonella enterica	Lerum	28	74995	4700729	108	96.13
FD01543125	Salmonella	Asia	2009	Sequenced	PASS Stringent criteria	Salmonella enterica	Idikan	23.6	54034	4903857	178	97.02
FD01543126	Salmonella	Africa	2009	Sequenced	PASS Stringent criteria	Salmonella enterica	Typhimurium	86.1	150147	4929821	89	99.65
FD01543127	Salmonella	Africa	2010	Sequenced	PASS Stringent criteria	Salmonella enterica	Heidelberg	96.6	249855	4695777	59	99.38
FD01543128	Salmonella	Africa	2010	Sequenced	PASS Stringent criteria	Salmonella enterica	Breda	37.1	170357	4695458	47	99.73
FD01543129	Salmonella	Africa	2010	Sequenced	PASS Stringent criteria	Salmonella enterica	Heidelberg	42.6	227709	4713611	74	99.68
FD01543130	Salmonella	Africa	2008	Sequenced	PASS Stringent criteria	Salmonella enterica	Glostrup	29.9	212930	4591078	46	99.42
FD01543131	Salmonella	Africa	2009	Sequenced	PASS Stringent criteria	Salmonella enterica	Senftenberg	31.5	165926	4745491	58	95.94
FD01543132	Salmonella	Africa	2010	Sequenced	PASS Stringent criteria	Salmonella enterica	Ouakam	80.2	214914	4762161	62	99.37
FD01543133	Salmonella	Asia	2009	Sequenced	PASS Stringent criteria	Salmonella enterica	Worthington	52.8	95009	5014187	161	96.72
FD01543134	Salmonella	Africa	2009	Sequenced	PASS Stringent criteria	Salmonella enterica	Aberdeen	67.2	246993	4631384	54	99.1
FD01543135	Salmonella	Africa	2010	Sequenced	PASS Stringent criteria	Salmonella enterica	II 1,13,23:z29:e,n,x	125.9	238087	5201405	143	97.35
FD01543136	Salmonella	Africa	2010	Sequenced	PASS Stringent criteria	Salmonella enterica	Typhimurium	40.3	172214	4924003	93	99.8
FD01543137	Salmonella	Africa	2011	Sequenced	PASS Stringent criteria	Salmonella enterica	Virchow	37.1	305001	4629514	52	99.71
FD01543138	Salmonella	Africa	2009	Sequenced	PASS Stringent criteria	Salmonella enterica	Mountpleasant	26.7	149581	4478023	55	98.25
FD01543139	Salmonella	Africa	2010	Sequenced	PASS Stringent criteria	Salmonella enterica	Virchow	24.1	170717	4682954	62	99.81
FD01543140	Salmonella	Africa	2010	Sequenced	PASS Stringent criteria	Salmonella enterica	Virchow	47.8	203911	4797495	63	99.4
FD01543141	Salmonella	Asia	2010	Sequenced	PASS Stringent criteria	Salmonella enterica	Typhimurium	23.8	67160	4655515	144	99.28
FD01543142	Salmonella	Africa	2010	Sequenced	PASS Stringent criteria	Salmonella enterica	Breda	31.5	116391	4614483	80	99.34
FD01543143	Salmonella	Africa	2010	Sequenced	PASS Stringent criteria	Salmonella enterica	Typhimurium	37.7	140212	4910960	104	99.77
FD01543144	Salmonella	Africa	2010	Sequenced	PASS Stringent criteria	Salmonella enterica	Newport	18.5	80330	4842438	119	99.31
FD01543145	Salmonella	Africa	2007	Sequenced	PASS Stringent criteria	Salmonella enterica	Virchow	38.7	148548	4690528	95	99.56
FD01543146	Salmonella	Africa	2009	Sequenced	PASS Stringent criteria	Salmonella enterica	Virchow	38.7	182690	4730863	58	99.54
FD01543147	Salmonella	Africa	2010	Sequenced	PASS Stringent criteria	Salmonella enterica	Senftenberg	38.3	236023	4662467	43	99.39
FD01543148	Salmonella	Africa	2010	Sequenced	FAIL	Salmonella enterica		0.1				84.72
FD01543149	Salmonella	Asia	2009	Sequenced	PASS Stringent criteria	Salmonella enterica	Typhi	78.5	153397	4697082	73	99.75
FD01543150	Salmonella	Africa	2009	Sequenced	PASS Stringent criteria	Salmonella enterica	Typhimurium	121	141514	4876545	104	99.79
FD01543151	Salmonella	Africa	2010	Sequenced	PASS Stringent criteria	Salmonella enterica	Heidelberg	59.8	105784	4766797	100	99.85
FD01543152	Salmonella	Africa	2010	Sequenced	PASS Stringent criteria	Salmonella enterica	Fulica	130.8	516452	4595110	45	99.21
FD01543153	Salmonella	Africa	2007	Sequenced	PASS Stringent criteria	Salmonella enterica		50	302898	4506662	51	99.76
FD01543154	Salmonella	Africa	2009	Sequenced	PASS Stringent criteria	Salmonella enterica	Virchow	85.2	230632	4678868	51	99.67
FD01543155	Salmonella	Africa	2010	Sequenced	PASS Stringent criteria	Salmonella enterica	Virchow	37.6	98726	4673555	88	99.8
FD01543156	Salmonella	Asia	2008	Sequenced	PASS Stringent criteria	Salmonella enterica	Worthington	55.2	162474	5084746	134	97.58
FD01543157	Salmonella	Asia	2010	Sequenced	PASS Stringent criteria	Salmonella enterica	Virchow	30.8	91854	4700952	95	98.85
FD01543158	Salmonella	Africa	2010	Sequenced	PASS Stringent criteria	Salmonella enterica	Virchow	33.2	79828	4597424	109	99.7
FD01543159	Salmonella	Africa	2010	Sequenced	PASS Stringent criteria	Salmonella enterica	Aberdeen	80.3	297687	4629150	47	99.75
FD01543160	Salmonella	Africa	2010	Sequenced	PASS Stringent criteria	Salmonella enterica	Enteritidis	36.1	164939	4628003	46	99.81
FD01543161	Salmonella	Africa	2008	Sequenced	PASS Stringent criteria	Salmonella enterica	Chandans	71.6	226868	4571044	66	98.88
FD01543162	Salmonella	Africa	2009	Sequenced	PASS Stringent criteria	Salmonella enterica	Virchow	49.3	247754	4699273	66	99.78
FD01543163	Salmonella	Africa	2010	Sequenced	PASS Stringent criteria	Salmonella enterica	Senftenberg	19.3	52383	4682068	157	99.33
FD01543164	Salmonella	Asia	2008	Sequenced	PASS Stringent criteria	Salmonella enterica	Typhimurium	42.9	87428	4763957	100	99.54
FD01543165	Salmonella	Asia	2010	Sequenced	PASS Stringent criteria	Salmonella enterica	Worthington	58.2	104380	5081451	159	97.18
FD01543166	Salmonella	Africa	2010	Sequenced	PASS Stringent criteria	Salmonella enterica	Fulica	48.7	76762	4548041	110	98.72
FD01543167	Salmonella	Africa	2010	Sequenced	PASS Stringent criteria	Salmonella enterica	Heidelberg	22.6	83071	4680039	101	99.66
FD01543168	Salmonella	Africa	2010	Sequenced	PASS Stringent criteria	Salmonella enterica	Fulica	36.5	213681	4570681	40	99.11
FD01543169	Salmonella	Africa	2008	Sequenced	PASS Stringent criteria	Salmonella enterica		64.2	199375	4618652	55	98.14
FD01543170	Salmonella	Africa	2009	Sequenced	PASS Stringent criteria	Salmonella enterica	Durban	115.7	280773	4509091	49	99.77
FD01543171	Salmonella	Africa	2010	Sequenced	FAIL	Escherichia coli		23.1	79511	4662735	142	94.9
FD01543172	Salmonella	Asia	2008	Sequenced	FAIL	Citrobacter freundii		28.2	502073	4859110	35	49.87
FD01543173	Salmonella	Asia	2010	Sequenced	PASS Stringent criteria	Salmonella enterica	Agona	30	61940	4651804	135	98.02
FD01543174	Salmonella	Africa	2010	Sequenced	PASS Stringent criteria	Salmonella enterica	Virchow	64	116061	4624372	73	99.61
FD01543175	Salmonella	Africa	2010	Sequenced	PASS Stringent criteria	Salmonella enterica	Typhimurium	21.9	90899	4858606	116	99.73
FD01543176	Salmonella	Africa	2010	Sequenced	PASS Stringent criteria	Salmonella enterica	Nima	57.2	403390	4524175	52	99.66
FD01543177	Salmonella	Africa	2008	Sequenced	PASS Stringent criteria	Salmonella enterica	Havana	70.8	302480	4634491	48	99.69
FD01543178	Salmonella	Africa	2009	Sequenced	PASS Stringent criteria	Salmonella enterica	Bredeney	36.7	241990	4506129	43	99.03
FD01543179	Salmonella	Africa	2010	Sequenced	PASS Stringent criteria	Salmonella enterica	Corvallis	171.6	268087	4663604	53	99.13
FD01543180	Salmonella	Asia	2008	Sequenced	FAIL	Salmonella enterica		7.1	3511	3842196	1343	98.87
FD01543181	Salmonella	Asia	2010	Sequenced	PASS Stringent criteria	Salmonella enterica	Infantis	28.2	71884	4684450	127	99.76
FD01543182	Salmonella	Africa	2010	Sequenced	PASS Stringent criteria	Salmonella enterica	Typhimurium	115.3	176857	4876877	99	99.76
FD01543183	Salmonella	Africa	2010	Sequenced	PASS Stringent criteria	Salmonella enterica	Heidelberg	30.3	103719	4682515	100	99.73
FD01543184	Salmonella	Africa	2010	Sequenced	PASS Stringent criteria	Salmonella enterica	Typhimurium	19.7	54012	4862677	192	99.79
FD01543185	Salmonella	Africa	2008	Sequenced	PASS Stringent criteria	Salmonella enterica		26	114260	4727896	75	97.56
FD01543186	Salmonella	Africa	2009	Sequenced	FAIL	Salmonella enterica		0.8	1870	1870	1	70.06
FD01543187	Salmonella	Africa	2010	Sequenced	PASS Stringent criteria	Salmonella enterica	Virchow	80.7	230633	4802366	53	99.42
FD01543188	Salmonella	Asia	2008	Sequenced	PASS Stringent criteria	Salmonella enterica	Newport	28.6	104738	4572559	71	99.69
FD01543189	Salmonella	Asia	2010	Sequenced	PASS Stringent criteria	Salmonella enterica	Litchfield	78	139001	4697936	81	99.42
FD01543190	Salmonella	Africa	2010	Sequenced	PASS Stringent criteria	Salmonella enterica	Typhimurium	32.1	67713	4881749	140	99.81
FD01543191	Salmonella	Africa	2010	Sequenced	PASS Stringent criteria	Salmonella enterica	Typhimurium	21.2	49216	4820502	214	99.7
FD01543192	Salmonella	Africa	2011	Sequenced	PASS Stringent criteria	Salmonella enterica	Virchow	34.8	158484	4598543	57	99.55
FD01543193	Salmonella	Africa	2008	Sequenced	PASS Stringent criteria	Salmonella enterica	Rubislaw	21.1	60999	4398818	103	99.73
FD01543194	Salmonella	Africa	2009	Sequenced	FAIL	Citrobacter werkmanii		52.2	821498	4964150	26	81.17
FD01543195	Salmonella	Africa	2010	Sequenced	PASS Stringent criteria	Salmonella enterica	Albany	22.3	70557	4564121	111	99.51
FD01543196	Salmonella	Asia	2008	Sequenced	PASS Stringent criteria	Salmonella enterica	Virchow	27.4	74932	4600593	118	99.8
FD01543197	Salmonella	Asia	2010	Sequenced	PASS Stringent criteria	Salmonella enterica	Virchow	82.4	150663	4705150	66	99.33
FD01543198	Salmonella	Africa	2010	Sequenced	PASS Stringent criteria	Salmonella enterica	Aberdeen	105	182744	4607349	57	99.75
FD01543199	Salmonella	Africa	2010	Sequenced	PASS Stringent criteria	Salmonella enterica	Worb	30.8	116788	4587424	83	99.46
FD01543200	Salmonella	Africa	2011	Sequenced	PASS Stringent criteria	Salmonella enterica	Typhimurium	32	94898	4983198	119	98.09
FD01543201	Salmonella	Africa	2008	Sequenced	PASS Stringent criteria	Salmonella enterica	Virchow	17.5	50414	4670250	156	99.87
FD01543202	Salmonella	Africa	2009	Sequenced	FAIL	Citrobacter werkmanii		10.9	11881	4782359	653	74.35
FD01543203	Salmonella	Africa	2010	Sequenced	PASS Stringent criteria	Salmonella enterica	Bron	18.4	35311	4498984	218	99
FD01543204	Salmonella	Asia	2009	Sequenced	PASS Stringent criteria	Salmonella enterica	Agona	157.3	157065	4747371	76	96.84
FD01543205	Salmonella	Asia	2007	Sequenced	PASS Stringent criteria	Salmonella enterica	Paratyphi B var. Java	91.1	213106	4645523	57	98.6
FD01543206	Salmonella	America	2010	Sequenced	PASS Stringent criteria	Salmonella enterica	Paratyphi B var. Java	71.6	156760	5000699	113	91.75
FD01543207	Salmonella	America	2010	Sequenced	PASS Stringent criteria	Salmonella enterica	Enteritidis	65.9	227579	4681660	44	99.24
FD01543208	Salmonella	America	2010	Sequenced	PASS Stringent criteria	Salmonella enterica	Heidelberg	92	276450	4975217	62	97.71
FD01543209	Salmonella	America	2010	Sequenced	PASS Stringent criteria	Salmonella enterica	Enteritidis	65.1	318285	4694330	43	99.05
FD01543210	Salmonella	America	2010	Sequenced	PASS Stringent criteria	Salmonella enterica	Heidelberg	53.7	235224	4965586	62	98.22
FD01543211	Salmonella	America	2010	Sequenced	PASS Stringent criteria	Salmonella enterica	Enteritidis	69.3	406075	4694863	41	99.04
FD01543212	Salmonella	America	2010	Sequenced	PASS Stringent criteria	Salmonella enterica	Heidelberg	77.5	275980	5064539	70	95.29
FD01543213	Salmonella	America	2010	Sequenced	PASS Stringent criteria	Salmonella enterica	Enteritidis	79.9	340994	4688572	46	98.73
FD01543214	Salmonella	America	2010	Sequenced	PASS Stringent criteria	Salmonella enterica	Heidelberg	66.9	235171	5065283	69	95.99
FD01543215	Salmonella	America	2010	Sequenced	PASS Stringent criteria	Salmonella enterica	Enteritidis	77.5	305387	4695139	47	98.48
FD01543216	Salmonella	America	2010	Sequenced	PASS Stringent criteria	Salmonella enterica	Enteritidis	84.7	400845	4693730	48	98.3
FD01543217	Salmonella	America	2010	Sequenced	PASS Stringent criteria	Salmonella enterica	Enteritidis	67	372220	4691749	42	98.9
FD01543218	Salmonella	America	2010	Sequenced	PASS Stringent criteria	Salmonella enterica	Enteritidis	91.3	402626	4695168	41	98.6
FD01543219	Salmonella	America	2010	Sequenced	PASS Stringent criteria	Salmonella enterica	Enteritidis	75.1	402607	4682760	43	98.8
FD01543220	Salmonella	America	2010	Sequenced	PASS Stringent criteria	Salmonella enterica	Heidelberg	72.1	268744	4974687	68	97.74
FD01543221	Salmonella	America	2010	Sequenced	PASS Stringent criteria	Salmonella enterica	Enteritidis	83.2	406075	4692215	39	98.83
FD01543222	Salmonella	America	2010	Sequenced	PASS Stringent criteria	Salmonella enterica	Paratyphi B var. Java	89.1	41036	4808282	217	94.44
FD01543223	Salmonella	America	2010	Sequenced	PASS Stringent criteria	Salmonella enterica	Enteritidis	84.4	405991	4694101	43	98.83
FD01543224	Salmonella	America	2010	Sequenced	PASS Stringent criteria	Salmonella enterica	Typhimurium	88	186046	4882804	71	93.05
FD01543225	Salmonella	America	2010	Sequenced	PASS Stringent criteria	Salmonella enterica	Enteritidis	102.1	406075	4695660	41	98.68
FD01543226	Salmonella	America	2010	Sequenced	PASS Stringent criteria	Salmonella enterica	Enteritidis	77.9	401041	4695873	45	98.95
FD01543227	Salmonella	America	2010	Sequenced	FAIL	Salmonella enterica		20.6	4497	4074962	1157	97.22
FD01543228	Salmonella	America	2010	Sequenced	PASS Stringent criteria	Salmonella enterica	Typhimurium	30.2	33392	4904828	246	90.76
FD01543229	Salmonella	America	2010	Sequenced	PASS Stringent criteria	Salmonella enterica	Heidelberg	79.4	258184	4983728	68	97.88
FD01543230	Salmonella	America	2010	Sequenced	PASS Stringent criteria	Salmonella enterica	Enteritidis	77.1	489749	4692938	38	98.91
FD01543231	Salmonella	America	2010	Sequenced	PASS Stringent criteria	Salmonella enterica	Enteritidis	56.7	406074	4695025	38	98.75
FD01543232	Salmonella	America	2010	Sequenced	PASS Stringent criteria	Salmonella enterica	Enteritidis	87.8	406070	4696381	47	98.12
FD01543233	Salmonella	America	2010	Sequenced	PASS Stringent criteria	Salmonella enterica	Paratyphi B var. Java	128.4	261166	4959785	120	84.95
FD01543234	Salmonella	America	2010	Sequenced	PASS Stringent criteria	Salmonella enterica	Paratyphi B var. Java	68.8	344405	4897770	103	95.78
FD01543235	Salmonella	America	2010	Sequenced	PASS Stringent criteria	Salmonella enterica	Enteritidis	81.8	305373	4700062	35	94.98
FD01543236	Salmonella	America	2010	Sequenced	PASS Stringent criteria	Salmonella enterica	Heidelberg	126.1	234877	4985452	79	95.43
FD01543237	Salmonella	America	2010	Sequenced	PASS Stringent criteria	Salmonella enterica	Enteritidis	75.5	406075	4695110	40	98.56
FD01543238	Salmonella	America	2012	Sequenced	PASS Stringent criteria	Salmonella enterica	Heidelberg	76.1	298540	4994490	83	96.81
FD01543239	Salmonella	America	2010	Sequenced	PASS Stringent criteria	Salmonella enterica	Enteritidis	90.2	383967	4698022	42	97.75
FD01543240	Salmonella	America	2010	Sequenced	PASS Stringent criteria	Salmonella enterica	Enteritidis	85	401069	4695717	44	98.29
FD01543241	Salmonella	America	2010	Sequenced	PASS Stringent criteria	Salmonella enterica	Enteritidis	81.4	318266	4694321	44	97.38
FD01543242	Salmonella	America	2010	Sequenced	PASS Stringent criteria	Salmonella enterica	Enteritidis	105.7	406075	4695583	38	98.42
FD01543243	Salmonella	America	2010	Sequenced	PASS Stringent criteria	Salmonella enterica	Enteritidis	80.5	406070	4696391	46	98.76
FD01543244	Salmonella	America	2010	Sequenced	PASS Stringent criteria	Salmonella enterica	Enteritidis	69.3	406075	4695063	39	98.29
FD01543245	Salmonella	America	2010	Sequenced	PASS Stringent criteria	Salmonella enterica	Enteritidis	84.2	489749	4692699	39	98.61
FD01543246	Salmonella	America	2010	Sequenced	PASS Stringent criteria	Salmonella enterica	Enteritidis	65.8	406075	4692537	39	91.77
FD01543247	Salmonella	America	2010	Sequenced	PASS Stringent criteria	Salmonella enterica	Enteritidis	84.7	400678	4693422	44	97.72
FD01543248	Salmonella	America	2010	Sequenced	PASS Stringent criteria	Salmonella enterica	Enteritidis	74.6	401059	4692424	38	91.17
FD01543249	Salmonella	America	2010	Sequenced	PASS Stringent criteria	Salmonella enterica	Enteritidis	91.5	406075	4694857	40	98.42
FD01543250	Salmonella	America	2010	Sequenced	PASS Stringent criteria	Salmonella enterica	Typhimurium	31.9	53615	4939126	177	97.21
FD01543251	Salmonella	America	2010	Sequenced	PASS Stringent criteria	Salmonella enterica	Enteritidis	93.7	489749	4697063	41	97.55
FD01543252	Salmonella	America	2010	Sequenced	PASS Stringent criteria	Salmonella enterica	Enteritidis	89.6	406070	4694130	46	98.69
FD01543253	Salmonella	America	2010	Sequenced	PASS Stringent criteria	Salmonella enterica	Enteritidis	72.8	406075	4695544	42	98.8
FD01543254	Salmonella	America	2010	Sequenced	PASS Stringent criteria	Salmonella enterica	Enteritidis	73	406079	4694211	42	98.41
FD01543255	Salmonella	America	2010	Sequenced	PASS Stringent criteria	Salmonella enterica	Enteritidis	74.6	383967	4697810	46	98.91
FD01543256	Salmonella	America	2010	Sequenced	PASS Stringent criteria	Salmonella enterica	Enteritidis	71.2	305381	4695294	44	97.81
FD01543257	Salmonella	America	2013	Sequenced	PASS Stringent criteria	Salmonella enterica	Heidelberg	73.8	172184	5054317	110	96.56
FD01543258	Salmonella	America	2010	Sequenced	PASS Stringent criteria	Salmonella enterica	Enteritidis	90.4	400856	4691457	46	99.1
FD01543259	Salmonella	America	2010	Sequenced	PASS Stringent criteria	Salmonella enterica	Enteritidis	83.2	401167	4690451	45	97.87
FD01543260	Salmonella	America	2010	Sequenced	PASS Stringent criteria	Salmonella enterica	Enteritidis	84.6	406075	4695203	39	98.5
FD01543261	Salmonella	America	2011	Sequenced	PASS Stringent criteria	Salmonella enterica	Enteritidis	15.5	48504	4642620	159	97.24
FD01543262	Salmonella	America	2011	Sequenced	PASS Stringent criteria	Salmonella enterica	Typhimurium	82	172144	4919790	94	97.76
FD01543263	Salmonella	America	2011	Sequenced	PASS Stringent criteria	Salmonella enterica	Heidelberg	78.7	298540	4988747	60	95.43
FD01543264	Salmonella	America	2011	Sequenced	PASS Stringent criteria	Salmonella enterica	Enteritidis	81.6	400854	4696387	43	98.1
FD01543265	Salmonella	America	2011	Sequenced	PASS Stringent criteria	Salmonella enterica	Typhimurium	91.5	222567	4955722	89	92.57
FD01543266	Salmonella	America	2011	Sequenced	PASS Stringent criteria	Salmonella enterica	Heidelberg	42.1	124587	5155125	105	95.9
FD01543267	Salmonella	America	2011	Sequenced	PASS Stringent criteria	Salmonella enterica	Heidelberg	82.1	295412	5080036	100	88.65
FD01543268	Salmonella	America	2011	Sequenced	PASS Stringent criteria	Salmonella enterica	Newport	120.2	501591	4634895	52	97.58
FD01543269	Salmonella	America	2011	Sequenced	PASS Stringent criteria	Salmonella enterica	Enteritidis	81.3	401067	4812513	50	95.23
FD01543270	Salmonella	America	2010	Sequenced	PASS Stringent criteria	Salmonella enterica	Enteritidis	95.2	305091	4690714	43	97.35
FD01543271	Salmonella	America	2011	Sequenced	PASS Stringent criteria	Salmonella enterica	Enteritidis	89.7	406075	4694910	39	98.72
FD01543272	Salmonella	America	2011	Sequenced	PASS Stringent criteria	Salmonella enterica	Enteritidis	74.5	400853	4696530	46	98.21
FD01543273	Salmonella	America	2011	Sequenced	PASS Stringent criteria	Salmonella enterica	Enteritidis	91.3	400925	4692582	40	98.22
FD01543274	Salmonella	America	2011	Sequenced	PASS Stringent criteria	Salmonella enterica	Enteritidis	82.9	489749	4692970	39	98.81
FD01543275	Salmonella	America	2012	Sequenced	PASS Stringent criteria	Salmonella enterica	Paratyphi B var. Java	99.7	256447	4913625	132	92.16
FD01543276	Salmonella	America	2013	Sequenced	PASS Stringent criteria	Salmonella enterica	Madelia	84.9	311336	4904875	74	98.13
FD01543277	Salmonella	America	2013	Sequenced	PASS Stringent criteria	Salmonella enterica	Madelia	103.1	311336	4904284	76	97.73
FD01543278	Salmonella	America	2013	Sequenced	PASS Stringent criteria	Salmonella enterica	Poona	92	260963	4963119	97	97.64
FD01543279	Salmonella	America	2012	Sequenced	PASS Stringent criteria	Salmonella enterica	Paratyphi B var. Java	88.1	208089	4998891	106	93.11
FD01543280	Salmonella	America	2011	Sequenced	PASS Stringent criteria	Salmonella enterica	Enteritidis	78.3	406079	4691465	43	98.93
FD01543302	Shigella	Asia	2008	Sequenced					23846	4351263	412
FD01543303	Shigella	Asia	2008	Sequenced					30995	4184655	424
FD01543304	Shigella	Asia	2008	Sequenced					29790	4396384	568
FD01543305	Shigella	Asia	2008	Sequenced					23245	4302915	418
FD01543306	Shigella	Asia	2008	Sequenced					28449	4228520	389
FD01543307	Shigella	Asia	2007	Sequenced					29230	4407580	575
FD01543308	Salmonella	Africa	2002	Sequenced	FAIL	Escherichia coli		23.7	24682	4230594	353	91.54
FD01543309	Salmonella	Africa	2002	Sequenced	PASS Stringent criteria	Salmonella enterica	Typhimurium	40.3	204520	4863989	67	97.5
FD01543310	Shigella	Asia	2008	Sequenced					29230	4383308	505
FD01543311	Shigella	Asia	2008	Sequenced					24468	4351418	617
FD01543312	Shigella	Asia	2008	Sequenced					29802	4398137	605
FD01543313	Shigella	Asia	2008	Sequenced					29230	4390015	532
FD01543314	Shigella	Asia	2008	Sequenced					29803	4420144	473
FD01543315	Shigella	Asia	2007	Sequenced					31027	4197672	354
FD01543316	Salmonella	Africa	2002	Sequenced	PASS Stringent criteria	Salmonella enterica	Typhimurium	28.9	172799	5100419	127	98.21
FD01543317	Salmonella	Africa	2002	Sequenced	FAIL	Shigella flexneri		0.2				43.56
FD01543318	Shigella	Asia	2008	Sequenced					30304	4460665	545
FD01543319	Shigella	Asia	2008	Sequenced					29802	4424162	529
FD01543320	Shigella	Asia	2008	Sequenced					29475	4406787	608
FD01543321	Shigella	Asia	2008	Sequenced					20725	4292790	535
FD01543322	Shigella	Asia	2007	Sequenced					29475	4372977	485
FD01543323	Shigella	Asia	2007	Sequenced					20612	4268293	558
FD01543324	Salmonella	Africa	2002	Sequenced	PASS Stringent criteria	Salmonella enterica	Typhimurium	25.1	225559	4879763	97	99.4
FD01543325	Salmonella	Africa	2002	Sequenced	PASS Stringent criteria	Salmonella enterica	Typhimurium	38.1	205571	4922479	65	98.68
FD01543326	Shigella	Asia	2008	Sequenced					29804	4423011	551
FD01543327	Shigella	Asia	2008	Sequenced					29959	4377437	511
FD01543328	Shigella	Asia	2008	Sequenced					29230	4408621	594
FD01543329	Shigella	Asia	2008	Sequenced					29230	4407088	606
FD01543330	Shigella	Asia	2007	Sequenced					29475	4365975	475
FD01543331	Shigella	Asia	2007	Sequenced					20200	4272642	561
FD01543332	Salmonella	Africa	2002	Sequenced	PASS Stringent criteria	Salmonella enterica	Typhimurium	32.5	267368	4927660	113	99.38
FD01543333	Salmonella	Africa	2002	Sequenced	PASS Stringent criteria	Salmonella enterica	Typhimurium	30.5	149303	5091283	128	97.31
FD01543334	Shigella	Asia	2008	Sequenced					29804	4402746	539
FD01543335	Shigella	Asia	2008	Sequenced					31028	4266714	366
FD01543336	Shigella	Asia	2008	Sequenced					29804	4425619	511
FD01543337	Shigella	Asia	2008	Sequenced					29475	4401895	570
FD01543338	Shigella	Asia	2007	Sequenced					30304	4367395	433
FD01543339	Shigella	Asia	2007	Sequenced					27611	4349131	584
FD01543340	Salmonella	Africa	2002	Sequenced	PASS Stringent criteria	Salmonella enterica	Typhimurium	27.4	244416	4927971	103	99.48
FD01543341	Salmonella	Africa	2002	Sequenced	PASS Stringent criteria	Salmonella enterica	Typhimurium	33.8	222403	5105702	114	97.77
FD01543342	Shigella	Asia	2008	Sequenced					29475	4398236	581
FD01543343	Shigella	Asia	2008	Sequenced					29484	4375089	510
FD01543344	Shigella	Asia	2008	Sequenced					29959	4316250	462
FD01543345	Shigella	Asia	2008	Sequenced					29475	4403461	590
FD01543346	Shigella	Asia		Sequenced					23163	4390852	536
FD01543347	Shigella	Asia	2007	Sequenced					29474	4408593	547
FD01543348	Salmonella	Africa	2002	Sequenced	PASS Stringent criteria	Salmonella enterica	Typhimurium	33.5	159923	5094298	144	98.14
FD01543349	Salmonella	Africa	2002	Sequenced	PASS Stringent criteria	Salmonella enterica	Typhimurium	34.1	172206	5105986	111	96.11
FD01543350	Shigella	Asia	2008	Sequenced					29230	4398521	585
FD01543351	Shigella	Asia	2008	Sequenced					29804	4228908	369
FD01543352	Shigella	Asia	2008	Sequenced					24196	4291754	559
FD01543353	Shigella	Asia	2008	Sequenced					24644	4335472	451
FD01543354	Shigella	Asia	2007	Sequenced					30431	4174365	309
FD01543355	Shigella	Asia	2007	Sequenced					29804	4324462	507
FD01543356	Salmonella	Africa	2002	Sequenced	PASS Stringent criteria	Salmonella enterica	Typhimurium	31.4	204457	4791215	61	98.18
FD01543357	Salmonella	Africa	2002	Sequenced	PASS Stringent criteria	Salmonella enterica	Typhimurium	37	149303	4931399	106	99.18
FD01543358	Shigella	Asia	2008	Sequenced					29792	4348518	434
FD01543359	Shigella	Asia	2008	Sequenced					25778	4308168	567
FD01543360	Shigella	Asia	2008	Sequenced					29803	4183690	354
FD01543361	Shigella	Asia	2008	Sequenced					31025	4160533	325
FD01543362	Shigella	Asia	2008	Sequenced					25571	4320089	447
FD01543363	Shigella	Asia	2008	Sequenced					23162	4317738	486
FD01543364	Salmonella	Africa	2002	Sequenced	PASS Stringent criteria	Salmonella enterica	Typhimurium	34.9	222764	4908653	100	99.2
FD01543365	Salmonella	Africa	2002	Sequenced	PASS Stringent criteria	Salmonella enterica	Typhimurium	31.6	142821	5085960	83	97.19
FD01543366	Shigella	Asia	2008	Sequenced					29230	4411387	604
FD01543367	Shigella	Asia	2008	Sequenced					29802	4409666	578
FD01543368	Shigella	Asia	2008	Sequenced					24888	4320988	592
FD01543369	Shigella	Asia	2008	Sequenced					29802	4420077	563
FD01543370	Shigella	Asia	2007	Sequenced					30014	4408687	557
FD01543371	Salmonella	Africa	2002	Sequenced	PASS Stringent criteria	Salmonella enterica	Typhimurium	31	103546	4894227	96	98.97
FD01543372	Salmonella	Africa	2002	Sequenced	PASS Stringent criteria	Salmonella enterica	Typhimurium	24.8	222820	4931516	73	87.46
FD01543373	Salmonella	Africa	2002	Sequenced	PASS Stringent criteria	Salmonella enterica	Typhimurium	34.3	178637	4917454	59	97.89
FD01543374	Shigella	Asia	2008	Sequenced					29804	4418848	574
FD01543375	Shigella	Asia	2008	Sequenced					29230	4407061	582
FD01543376	Shigella	Asia	2008	Sequenced					31196	4173567	339
FD01543377	Shigella	Asia	2008	Sequenced					29959	4179345	384
FD01543378	Shigella	Asia	2007	Sequenced					30016	4302720	414
FD01543379	Salmonella	Africa	2002	Sequenced	PASS Stringent criteria	Salmonella enterica	Typhimurium	38.3	222404	4929043	111	99.28
FD01543380	Salmonella	Africa	2002	Sequenced	FAIL	Shigella flexneri		31.6	29804	4369203	478	64.95
FD01543381	Salmonella	Africa	2002	Sequenced	PASS Stringent criteria	Salmonella enterica	Typhimurium	32.1	172840	4932401	74	99.14
FD01543382	Shigella	Asia	2008	Sequenced					29801	4355091	450
FD01543383	Shigella	Asia	2008	Sequenced					28410	4384556	593
FD01543384	Shigella	Asia	2008	Sequenced					29230	4362619	459
FD01543385	Shigella	Asia	2008	Sequenced					23266	4422105	554
FD01543386	Shigella	Asia	2007	Sequenced					30304	4428101	522
FD01543387	Salmonella	Africa	2002	Sequenced	PASS Stringent criteria	Salmonella enterica	Typhimurium	27.1	149303	4916692	73	99.16
FD01543388	Salmonella	Africa	2002	Sequenced	PASS Stringent criteria	Salmonella enterica	Typhimurium	21.2	138593	4920675	76	99.53
FD01543389	Salmonella	Africa	2002	Sequenced	FAIL	Shigella flexneri		26.5	29804	4368020	500	65.19
FD01543390	Shigella	Asia	2008	Sequenced					29230	4373837	514
FD01543391	Shigella	Asia	2008	Sequenced					29475	4367459	504
FD01543392	Shigella	Asia	2008	Sequenced					29229	4424637	556
FD01543393	Shigella	Asia		Sequenced					29802	4401030	598
FD01543394	Shigella	Asia	2007	Sequenced					30302	4420861	528
FD01543395	Salmonella	Africa	2002	Sequenced	PASS Stringent criteria	Salmonella enterica	Typhimurium	30	172163	4924297	78	99.29
FD01543396	Salmonella	Africa	2002	Sequenced	PASS Stringent criteria	Salmonella enterica	Typhimurium	24.8	172224	4914588	107	96.11
FD01543397	Salmonella	Africa	2002	Sequenced	PASS Stringent criteria	Salmonella enterica	Typhimurium	21.7	143729	4924437	85	98.42
FD01543398	Salmonella	America	2013	Sequenced	PASS Stringent criteria	Salmonella enterica	Panama	33.4	135033	4570023	65	98.69
FD01543399	Salmonella	Africa	2013	Sequenced	PASS Stringent criteria	Salmonella enterica	Panama	45.3	151456	4600103	55	98.65
FD01543400	Salmonella	America	2014	Sequenced	PASS Stringent criteria	Salmonella enterica	Panama	21.7	117865	4573232	75	99.39
FD01543401	Salmonella	America	2014	Sequenced	PASS Stringent criteria	Salmonella enterica	Panama	39.8	151805	4481233	48	99.36
FD01543402	Salmonella	America	2015	Sequenced	PASS Stringent criteria	Salmonella enterica	Panama	18.6	72438	4509362	100	99
FD01543403	Salmonella	America	2015	Sequenced	PASS Stringent criteria	Salmonella enterica	Panama	21.4	123781	4422256	76	98.33
FD01543404	Salmonella	America	2016	Sequenced	PASS Stringent criteria	Salmonella enterica	Panama	37.2	165307	4583039	60	99.06
FD01543405	Salmonella	America	2016	Sequenced	FAIL	Salmonella enterica		5.1	2358	3048482	1400	98.1
FD01543406	Salmonella	Africa	2013	Sequenced	PASS Stringent criteria	Salmonella enterica	Panama	39.5	151132	4652032	59	98.9
FD01543407	Salmonella	Africa	2013	Sequenced	PASS Stringent criteria	Salmonella enterica	Panama	30.8	153040	4502625	48	99.28
FD01543408	Salmonella	America	2014	Sequenced	PASS Stringent criteria	Salmonella enterica	Panama	30	151788	4438780	48	99.31
FD01543409	Salmonella	America	2014	Sequenced	PASS Stringent criteria	Salmonella enterica	Panama	31.5	151393	4515942	47	99.5
FD01543410	Salmonella	America	2015	Sequenced	PASS Stringent criteria	Salmonella enterica	Panama	16.8	72119	4510769	101	99.09
FD01543411	Salmonella	America	2015	Sequenced	PASS Stringent criteria	Salmonella enterica	Panama	26.4	151421	4495188	50	99.06
FD01543412	Salmonella	America	2016	Sequenced	PASS Stringent criteria	Salmonella enterica	Panama	49.3	152902	4718610	62	98.71
FD01543413	Salmonella	America	2016	Sequenced	PASS Stringent criteria	Salmonella enterica	Panama	12.5	27854	4634817	258	99.26
FD01543414	Salmonella	America	2013	Sequenced	PASS Stringent criteria	Salmonella enterica	Panama	42.3	225294	4727910	50	98.89
FD01543415	Salmonella	America	2013	Sequenced	RESCUE Relaxed criteria	Salmonella enterica	Panama	12.6	18668	4466836	407	98.79
FD01543416	Salmonella	America	2014	Sequenced	PASS Stringent criteria	Salmonella enterica	Panama	26.4	132841	4620356	76	99.36
FD01543417	Salmonella	America	2014	Sequenced	PASS Stringent criteria	Salmonella enterica	Panama	21.1	80922	4647923	103	98.7
FD01543418	Salmonella	Europe	2015	Sequenced	PASS Stringent criteria	Salmonella enterica	Panama	16	65241	4497875	111	99.45
FD01543419	Salmonella	America	2015	Sequenced	PASS Stringent criteria	Salmonella enterica	Panama	12.8	35805	4510339	212	99.3
FD01543420	Salmonella	Europe	2016	Sequenced	RESCUE Relaxed criteria	Salmonella enterica	Panama	11.1	16725	4625141	482	94.94
FD01543421	Salmonella	America	2016	Sequenced	PASS Stringent criteria	Salmonella enterica	Panama	36.3	177884	4731126	59	98.24
FD01543422	Salmonella	Europe	2013	Sequenced	PASS Stringent criteria	Salmonella enterica	Panama	43.2	197589	4705068	57	93.05
FD01543423	Salmonella	Africa	2013	Sequenced	PASS Stringent criteria	Salmonella enterica	Panama	64.2	215047	4677998	66	99.14
FD01543424	Salmonella	America	2014	Sequenced	PASS Stringent criteria	Salmonella enterica	Panama	20.2	99352	4519601	87	98.09
FD01543425	Salmonella	America	2014	Sequenced	PASS Stringent criteria	Salmonella enterica	Panama	11.4	22918	4456570	292	99.41
FD01543426	Salmonella	America	2015	Sequenced	PASS Stringent criteria	Salmonella enterica	Panama	13.9	45064	4529804	158	99.07
FD01543427	Salmonella	America	2015	Sequenced	RESCUE Relaxed criteria	Salmonella enterica	Panama	9.9	12144	4395339	559	98.78
FD01543428	Salmonella	America	2016	Sequenced	PASS Stringent criteria	Salmonella enterica	Panama	16.6	86265	4550388	103	99.54
FD01543429	Salmonella	America	2016	Sequenced	PASS Stringent criteria	Salmonella enterica	Panama	15.3	60745	4479710	145	97.37
FD01543430	Salmonella	America	2013	Sequenced	PASS Stringent criteria	Salmonella enterica	Panama	28.4	225303	4526042	44	99.41
FD01543431	Salmonella	America	2013	Sequenced	PASS Stringent criteria	Salmonella enterica	Panama	44.9	225358	4456360	50	98.89
FD01543432	Salmonella	Europe	2014	Sequenced	PASS Stringent criteria	Salmonella enterica	Panama	23.3	64644	4838395	138	91.2
FD01543433	Salmonella	America	2014	Sequenced	FAIL	Salmonella enterica		2.9	1529	930719	597	98.22
FD01543434	Salmonella	America	2015	Sequenced	FAIL	Salmonella enterica		7.3	5667	4071314	983	99.14
FD01543435	Salmonella	America	2015	Sequenced	RESCUE Relaxed criteria	Salmonella enterica	Panama	10.8	17884	4502979	443	99.38
FD01543436	Salmonella	America	2016	Sequenced	PASS Stringent criteria	Salmonella enterica	Panama	16.6	65735	4649497	135	96.1
FD01543437	Salmonella	America	2016	Sequenced	PASS Stringent criteria	Salmonella enterica	Panama	33.1	151259	4591312	56	99.14
FD01543438	Salmonella	Africa	2013	Sequenced	PASS Stringent criteria	Salmonella enterica	Panama	64.4	225303	4554941	52	99.19
FD01543439	Salmonella	Africa	2013	Sequenced	PASS Stringent criteria	Salmonella enterica	Panama	31.4	185071	4627148	57	99.17
FD01543440	Salmonella	Europe	2014	Sequenced	PASS Stringent criteria	Salmonella enterica	Javiana	26.5	277768	4507669	31	98.95
FD01543441	Salmonella	America	2014	Sequenced	PASS Stringent criteria	Salmonella enterica	Panama	23.1	133230	4692397	60	98.86
FD01543442	Salmonella	America	2015	Sequenced	PASS Stringent criteria	Salmonella enterica	Panama	14.9	46240	4497732	158	99.26
FD01543443	Salmonella	America	2015	Sequenced	RESCUE Relaxed criteria	Salmonella enterica	Panama	10.6	15995	4415671	490	99.3
FD01543444	Salmonella	America	2016	Sequenced	PASS Stringent criteria	Salmonella enterica	Panama	18	79659	4515979	83	99.13
FD01543445	Salmonella	America	2016	Sequenced	PASS Stringent criteria	Salmonella enterica	Panama	23.2	117744	4561908	63	99.23
FD01543446	Salmonella	America	2013	Sequenced	PASS Stringent criteria	Salmonella enterica	Panama	16.8	70130	4486109	112	98.13
FD01543447	Salmonella	America	2014	Sequenced	PASS Stringent criteria	Salmonella enterica	Panama	18.5	78401	4774180	112	99.43
FD01543448	Salmonella	America	2014	Sequenced	RESCUE Relaxed criteria	Salmonella enterica	Panama	9.5	10258	4490352	678	98.85
FD01543449	Salmonella	Europe	2014	Sequenced	PASS Stringent criteria	Salmonella enterica	Panama	37.1	115042	4737496	89	96.89
FD01543450	Salmonella	America	2015	Sequenced	PASS Stringent criteria	Salmonella enterica	Panama	11.9	31521	4441669	282	99.53
FD01543451	Salmonella	America	2015	Sequenced	PASS Stringent criteria	Salmonella enterica	Panama	13.3	42395	4483203	184	99.18
FD01543452	Salmonella	America	2016	Sequenced	PASS Stringent criteria	Salmonella enterica	Panama	47.7	173586	4534462	53	99.29
FD01543453	Salmonella	America	2016	Sequenced	FAIL	Salmonella enterica		8.3	5489	3932499	994	98.44
FD01543454	Salmonella	Africa	2013	Sequenced	PASS Stringent criteria	Salmonella enterica	Panama	48.1	165986	4523978	60	99.43
FD01543455	Salmonella	Europe	2014	Sequenced	PASS Stringent criteria	Salmonella enterica	Panama	28.8	151276	4502053	66	98.93
FD01543456	Salmonella	America	2014	Sequenced	PASS Stringent criteria	Salmonella enterica	Panama	26.5	118441	4695730	68	99.02
FD01543457	Salmonella	America	2014	Sequenced	PASS Stringent criteria	Salmonella enterica	Panama	26.5	150090	4540235	53	99
FD01543458	Salmonella	America	2015	Sequenced	FAIL	Salmonella enterica		3.1	1430	757917	518	93.28
FD01543459	Salmonella	America	2015	Sequenced	PASS Stringent criteria	Salmonella enterica	Panama	26.3	152869	4532016	71	99.43
FD01543460	Salmonella	America	2016	Sequenced	PASS Stringent criteria	Salmonella enterica	Panama	33.8	172456	4622599	55	98.64
FD01543461	Salmonella	America	2016	Sequenced	PASS Stringent criteria	Salmonella enterica	Panama	23.2	123894	4482563	69	98.98
FD01543462	Salmonella	America	2013	Sequenced	PASS Stringent criteria	Salmonella enterica	Panama	27.3	210389	4648926	45	98.91
FD01543463	Salmonella	America	2014	Sequenced	PASS Stringent criteria	Salmonella enterica	Panama	41.6	151843	4748844	74	98.99
FD01543464	Salmonella	America	2014	Sequenced	PASS Stringent criteria	Salmonella enterica	Panama	46.4	152872	4714984	65	99.22
FD01543465	Salmonella	America	2014	Sequenced	PASS Stringent criteria	Salmonella enterica	Panama	19.1	90181	4689105	101	99.25
FD01543466	Salmonella	America	2015	Sequenced	RESCUE Relaxed criteria	Salmonella enterica	Panama	10.4	15843	4434153	440	98.87
FD01543467	Salmonella	America	2015	Sequenced	PASS Stringent criteria	Salmonella enterica	Panama	45.1	162579	4557810	61	99.1
FD01543468	Salmonella	America	2016	Sequenced	PASS Stringent criteria	Salmonella enterica	Panama	19	124084	4545263	77	99.33
FD01543469	Salmonella	America	2016	Sequenced	PASS Stringent criteria	Salmonella enterica	Panama	19.9	72850	4610596	106	99.2
FD01543470	Salmonella	Africa	2013	Sequenced	PASS Stringent criteria	Salmonella enterica	Panama	64	144895	4751665	69	98.65
FD01543471	Salmonella	America	2014	Sequenced	PASS Stringent criteria	Salmonella enterica	Panama	45.1	129524	4574768	71	99.15
FD01543472	Salmonella	Europe	2014	Sequenced	PASS Stringent criteria	Salmonella enterica	Panama	32.4	113931	4452551	57	99.28
FD01543473	Salmonella	America	2015	Sequenced	PASS Stringent criteria	Salmonella enterica	Panama	25.7	117332	4401706	58	99.42
FD01543474	Salmonella	America	2015	Sequenced	PASS Stringent criteria	Salmonella enterica	Panama	27.7	134674	4701261	68	98.96
FD01543475	Salmonella	Europe	2015	Sequenced	PASS Stringent criteria	Salmonella enterica	Panama	33.4	133059	4494798	56	98.84
FD01543476	Salmonella	America	2016	Sequenced	PASS Stringent criteria	Salmonella enterica	Panama	24.6	152875	4538558	49	99.05
FD01543477	Salmonella	America	2016	Sequenced	PASS Stringent criteria	Salmonella enterica	Panama	17.2	44416	4673928	189	98.91
FD01543478	Salmonella	America	2013	Sequenced	PASS Stringent criteria	Salmonella enterica	Panama	46.9	190385	4596294	56	99.01
FD01543479	Salmonella	America	2014	Sequenced	PASS Stringent criteria	Salmonella enterica	Panama	58.3	132765	4744645	104	99.24
FD01543480	Salmonella	America	2014	Sequenced	PASS Stringent criteria	Salmonella enterica	Panama	47.7	151367	4680776	69	99.12
FD01543481	Salmonella	America	2015	Sequenced	PASS Stringent criteria	Salmonella enterica	Panama	18.3	73475	4429502	103	99.18
FD01543482	Salmonella	America	2015	Sequenced	FAIL	Salmonella enterica		8.9	6440	4032490	886	99.06
FD01543483	Salmonella	Europe	2015	Sequenced	PASS Stringent criteria	Salmonella enterica	Panama	18	61541	4658545	145	96.01
FD01543484	Salmonella	Europe	2016	Sequenced	FAIL	Salmonella enterica		7.2	5208	4090508	1037	99.04
FD01543485	Salmonella	America	2016	Sequenced	PASS Stringent criteria	Salmonella enterica	Panama	12.6	25590	4436791	297	99.41
FD01543486	Salmonella	America	2013	Sequenced	PASS Stringent criteria	Salmonella enterica	Panama	35	138496	4587809	55	98.85
FD01543487	Salmonella	America	2014	Sequenced	RESCUE Relaxed criteria	Salmonella enterica	Panama	9.7	11125	4510667	626	99.24
FD01543488	Salmonella	America	2014	Sequenced	PASS Stringent criteria	Salmonella enterica	Panama	28.7	132577	4651300	62	99.08
FD01543489	Salmonella	America	2015	Sequenced	PASS Stringent criteria	Salmonella enterica	Panama	15.4	52310	4477136	140	99.41
FD01543490	Salmonella	America	2015	Sequenced	PASS Stringent criteria	Salmonella enterica	Panama	35.6	102162	4540192	89	99.1
FD01543491	Salmonella	Europe	2015	Sequenced	PASS Stringent criteria	Salmonella enterica	Panama	22.9	69989	4700535	131	97.04
FD01543492	Salmonella	America	2016	Sequenced	PASS Stringent criteria	Salmonella enterica	Panama	45	160232	4482303	53	98.89
FD01543493	Salmonella	America	2016	Sequenced	PASS Stringent criteria	Salmonella enterica	Panama	29.7	77910	4677197	115	99.36
FD01543494	Salmonella	Africa	2016	Sequenced	PASS Stringent criteria	Salmonella enterica	Fulica	74.6	108268	4574425	99	99.48
FD01543495	Salmonella	Africa	2016	Sequenced	FAIL	Proteus mirabilis		31.4	277117	4402247	224	83.29
FD01543496	Salmonella	Africa	2016	Sequenced	PASS Stringent criteria	Salmonella enterica	Heidelberg	28.4	89186	4729528	101	97.61
FD01543497	Salmonella	Africa	2016	Sequenced	FAIL	Citrobacter werkmanii		37.2	429098	5034795	39	81.32
FD01543498	Salmonella	Africa	2016	Sequenced	FAIL	Proteus mirabilis		37.8	14573	7682757	1196	83.42
FD01543499	Salmonella	Africa	2016	Sequenced	PASS Stringent criteria	Salmonella enterica	Muenchen	27.2	77642	4625138	103	99.41
FD01543500	Salmonella	Africa	2016	Sequenced	FAIL	Pseudomonas aeruginosa		32.7	1964	3883629	1974	88.83
FD01543501	Salmonella	Africa	2016	Sequenced	RESCUE Relaxed criteria	Salmonella enterica		36.5	11629	4504398	685	96.61
FD01543502	Salmonella	Africa	2016	Sequenced	RESCUE Clean-up	Salmonella enterica	Mbandaka	21.9	20728	5598347	926	85.38
FD01543503	Salmonella	Africa	2016	Sequenced	FAIL	Proteus mirabilis		22.3	9618	8269059	1667	69.57
FD01543504	Salmonella	Africa	2016	Sequenced	PASS Stringent criteria	Salmonella enterica	Infantis	29.3	117569	4607859	83	92.98
FD01543505	Salmonella	Africa	2016	Sequenced	FAIL	Proteus mirabilis		31	213283	3744275	112	99.3
FD01543506	Salmonella	Africa	2016	Sequenced	PASS Stringent criteria	Salmonella enterica	Typhimurium	34.9	149315	4909274	97	99.18
FD01543507	Salmonella	Africa	2016	Sequenced	PASS Stringent criteria	Salmonella enterica	Heidelberg	25.9	133235	4810908	81	96.73
FD01543508	Salmonella	Africa	2016	Sequenced	PASS Stringent criteria	Salmonella enterica	Coeln	39.3	140302	4649907	86	99.38
FD01543509	Salmonella	Africa	2016	Sequenced	PASS Stringent criteria	Salmonella enterica	Newport	26.8	54635	4813917	166	97.24
FD01543510	Salmonella	Africa	2016	Sequenced	FAIL	Escherichia coli		23.3	72070	5100440	355	95.91
FD01543511	Salmonella	Africa	2016	Sequenced	FAIL	Proteus mirabilis		30.8	179836	3918337	122	93.7
FD01543512	Salmonella	Africa	2016	Sequenced	FAIL	Escherichia coli		40.5	55603	4817489	417	94.85
FD01543513	Salmonella	Africa	2016	Sequenced	FAIL	Proteus mirabilis		34.2	76086	8518056	358	59.08
FD01543514	Salmonella	Africa	2016	Sequenced	FAIL	Cronobacter sakazakii		33	16988	5855500	1324	70.25
FD01543515	Salmonella	Africa	2016	Sequenced	PASS Stringent criteria	Salmonella enterica	II 42:r:-	30.9	113724	4758536	89	97.87
FD01543516	Salmonella	Africa	2016	Sequenced	PASS Stringent criteria	Salmonella enterica		37.7	125970	4861896	156	99.2
FD01543517	Salmonella	Africa	2016	Sequenced	RESCUE Clean-up	Salmonella enterica	Fulica	28.5	49895	8504332	321	54.53
FD01543518	Salmonella	Africa	2016	Sequenced	FAIL	Citrobacter sp. FDAARGOS_156		18.5	82852	5065982	209	46.63
FD01543519	Salmonella	Africa	2016	Sequenced	FAIL	Proteus mirabilis		48.1	18839	7975479	957	84.33
FD01543520	Salmonella	Africa	2016	Sequenced	PASS Stringent criteria	Salmonella enterica	Newport	28.3	146164	4804248	64	99.57
FD01543521	Salmonella	Africa	2016	Sequenced	FAIL	Escherichia fergusonii		39.9	248118	5151459	175	66.09
FD01543522	Salmonella	Africa	2016	Sequenced	PASS Stringent criteria	Salmonella enterica	Newport	33.1	189541	5017218	79	99.51
FD01543523	Salmonella	Africa	2016	Sequenced	PASS Stringent criteria	Salmonella enterica	Heidelberg	35.5	207374	4656378	48	99.51
FD01543524	Salmonella	Africa	2016	Sequenced	RESCUE Relaxed criteria	Salmonella enterica	Fulica	45.4	19318	4950524	1020	99.44
FD01543526	Salmonella	Africa	2016	Sequenced	RESCUE Clean-up	Salmonella enterica	Newport	30.4	23225	8965025	885	73.67
FD01543527	Salmonella	Africa	2016	Sequenced	PASS Stringent criteria	Salmonella enterica	Aberdeen	30	74861	4549205	123	99.55
FD01543528	Salmonella	Africa	2016	Sequenced	FAIL	Proteus mirabilis		40.8	148658	8335456	126	63.91
FD01543529	Salmonella	Africa	2016	Sequenced	PASS Stringent criteria	Salmonella enterica	Newport	35	181202	4852685	88	99.6
FD01543530	Salmonella	Africa	2016	Sequenced	FAIL	Escherichia coli		30.4	67221	4526299	224	95.83
FD01543531	Salmonella	Africa	2016	Sequenced	PASS Stringent criteria	Salmonella enterica	Uganda	31.6	228787	4641145	64	99.81
FD01543532	Salmonella	Africa	2016	Sequenced	PASS Stringent criteria	Salmonella enterica	Heidelberg	35.4	166699	4748591	41	96.36
FD01543533	Salmonella	Africa	2016	Sequenced	PASS Stringent criteria	Salmonella enterica	Fulica	29.7	123705	4656364	75	99.28
FD01543534	Salmonella	Africa	2016	Sequenced	PASS Stringent criteria	Salmonella enterica	Heidelberg	28.8	74994	4589133	117	99.66
FD01543535	Salmonella	Africa	2016	Sequenced	FAIL	Proteus mirabilis		24.8	8869	11418891	2161	40.86
FD01543536	Salmonella	Africa	2016	Sequenced	PASS Stringent criteria	Salmonella enterica		29.2	96015	4635481	91	99.39
FD01543537	Salmonella	Africa	2016	Sequenced	PASS Stringent criteria	Salmonella enterica	Mbandaka	32.6	105484	4792157	112	99.03
FD01543538	Salmonella	Africa	2016	Sequenced	FAIL	Escherichia coli		44.1	45452	4701999	226	44.79
FD01543539	Salmonella	Africa	2016	Sequenced	PASS Stringent criteria	Salmonella enterica	Uganda	41.3	230885	4644839	39	96.34
FD01543540	Salmonella	Africa	2016	Sequenced	PASS Stringent criteria	Salmonella enterica	Heidelberg	32.2	138309	4742039	98	99.78
FD01543541	Salmonella	Africa	2016	Sequenced	PASS Stringent criteria	Salmonella enterica	Fulica	30	84262	4559780	103	99.33
FD01543542	Salmonella	Africa	2016	Sequenced	PASS Stringent criteria	Salmonella enterica	Heidelberg	30.9	69214	4621655	138	99.39
FD01543543	Salmonella	Africa	2016	Sequenced	FAIL	Escherichia coli		21.4	69559	4856813	273	94.38
FD01543544	Salmonella	Africa	2016	Sequenced	FAIL	Proteus mirabilis		38.6	15677	8201194	1163	81.25
FD01543545	Salmonella	Africa	2016	Sequenced	PASS Stringent criteria	Salmonella enterica	Stanleyville	43.7	143502	4661231	74	99.79
FD01543546	Salmonella	Africa	2016	Sequenced	PASS Stringent criteria	Salmonella enterica	Fulica	30.9	225911	4594075	66	99.6
FD01543547	Salmonella	Africa	2016	Sequenced	FAIL	Escherichia coli		29.8	67816	5082406	333	93.24
FD01543548	Salmonella	Africa	2016	Sequenced	PASS Stringent criteria	Salmonella enterica	Uganda	30.6	242008	4601393	57	99.75
FD01543549	Salmonella	Africa	2016	Sequenced	PASS Stringent criteria	Salmonella enterica	Fulica	34.8	115402	4628819	86	99.48
FD01543550	Salmonella	Africa	2016	Sequenced	FAIL	Enterobacter bugandensis		32.2	8673	6848396	1732	57.02
FD01543551	Salmonella	Africa	2016	Sequenced	FAIL	Escherichia coli		24.9	58325	5136499	377	95.39
FD01543552	Salmonella	Africa	2016	Sequenced	FAIL	Proteus mirabilis		34.5	30894	8592049	638	70.12
FD01543553	Salmonella	Africa	2016	Sequenced	PASS Stringent criteria	Salmonella enterica	Newport	28.2	180003	4853414	66	99.37
FD01543554	Salmonella	Africa	2016	Sequenced	FAIL	Comamonas kerstersii		36.4	12576	7721049	1132	75.19
FD01543555	Salmonella	Africa	2016	Sequenced	PASS Stringent criteria	Salmonella enterica	Uganda	41.6	325005	4608333	49	99.76
FD01543556	Salmonella	Africa	2016	Sequenced	PASS Stringent criteria	Salmonella enterica	Enteritidis	31.5	143052	4799203	66	99.46
FD01543557	Salmonella	Africa	2016	Sequenced	PASS Stringent criteria	Salmonella enterica	Fulica	35.1	138323	4642009	68	99.54
FD01543558	Salmonella	Africa	2016	Sequenced	FAIL	Escherichia coli		47.2	9743	5576227	2123	97.15
FD01543559	Salmonella	Africa	2016	Sequenced	FAIL	Escherichia coli		22.9	131897	4572835	73	96.08
FD01543560	Salmonella	Africa	2016	Sequenced	FAIL	Proteus mirabilis		36.9	8865	10732125	2248	66.64
FD01543561	Salmonella	Africa	2016	Sequenced	PASS Stringent criteria	Salmonella enterica	Muenchen	30.9	224796	4653571	48	99.24
FD01543562	Salmonella	Africa	2016	Sequenced	PASS Stringent criteria	Salmonella enterica	Fulica	35.4	171814	4596059	73	99.46
FD01543563	Salmonella	Africa	2016	Sequenced	PASS Stringent criteria	Salmonella enterica	Heidelberg	35.2	227503	4655946	47	99.5
FD01543564	Salmonella	Africa	2016	Sequenced	PASS Stringent criteria	Salmonella enterica	Fulica	38.1	160140	4709249	75	99.55
FD01543565	Salmonella	Africa	2016	Sequenced	PASS Stringent criteria	Salmonella enterica	Heidelberg	37.1	176465	4696630	74	99.73
FD01543566	Salmonella	Africa	2016	Sequenced	FAIL	Klebsiella pneumoniae		36.9	8808	9288200	1641	68
FD01543567	Salmonella	Africa	2016	Sequenced	FAIL	Salmonella enterica		0.2				88.41
FD01543568	Salmonella	Africa	2016	Sequenced	FAIL	Proteus mirabilis		38.5	24851	8611332	793	68.99
FD01543569	Salmonella	Africa	2016	Sequenced	FAIL	Proteus mirabilis		39.8	109639	8180325	193	60.56
FD01543570	Salmonella	Africa	2016	Sequenced	FAIL	Escherichia coli		31.6	97235	4675086	120	97.04
FD01543571	Salmonella	Africa	2016	Sequenced	PASS Stringent criteria	Salmonella enterica	Hadar	39.8	160921	4787926	75	78.7
FD01543572	Salmonella	Africa	2016	Sequenced	FAIL	Escherichia coli		31.8	158534	4711622	69	92.34
FD01543573	Salmonella	Africa	2016	Sequenced	PASS Stringent criteria	Salmonella enterica	Hvittingfoss	41	156579	4653484	78	99.56
FD01543574	Salmonella	Africa	2016	Sequenced	FAIL	Escherichia coli		53.2	167173	5116504	215	94.64
FD01543575	Salmonella	Africa	2016	Sequenced	FAIL	Proteus mirabilis		34	28275	8132774	686	71.27
FD01543576	Salmonella	Africa	2016	Sequenced	PASS Stringent criteria	Salmonella enterica	Hvittingfoss	33.5	111416	4612858	99	99.46
FD01543577	Salmonella	Africa	2016	Sequenced	FAIL	Proteus mirabilis		41.3	102660	8252165	204	67.63
FD01543578	Salmonella	Africa	2016	Sequenced	FAIL	Escherichia coli		38.5	25386	5406727	1348	95.4
FD01543579	Salmonella	Africa	2016	Sequenced	PASS Stringent criteria	Salmonella enterica	Newport	36	172456	5070601	128	99.56
FD01543580	Salmonella	Africa	2016	Sequenced	PASS Stringent criteria	Salmonella enterica	Fulica	34	147453	4580170	69	98.69
FD01543581	Salmonella	Africa	2016	Sequenced	PASS Stringent criteria	Salmonella enterica	Uganda	42.5	192345	4577876	70	99.76
FD01543582	Salmonella	Africa	2016	Sequenced	PASS Stringent criteria	Salmonella enterica	Fulica	29.6	57044	4545983	177	98.58
FD01543583	Salmonella	Africa	2016	Sequenced	FAIL	Proteus mirabilis		25.3	18209	7770506	1144	68.85
FD01543584	Salmonella	Africa	2016	Sequenced	FAIL	Escherichia coli		14.5	68361	4562477	146	90.38
FD01543585	Salmonella	Africa	2016	Sequenced	FAIL	Escherichia coli		39.9	62433	5378089	345	96.34
FD01543586	Salmonella	Africa	2016	Sequenced	FAIL	Proteus mirabilis		35.7	81367	6795126	1457	84.85
FD01543587	Salmonella	Africa	2016	Sequenced	PASS Stringent criteria	Salmonella enterica	II 42:r:-	32.1	112697	4753001	85	97.88
FD01543588	Salmonella	Africa	2016	Sequenced	RESCUE Relaxed criteria	Salmonella enterica	Fulica	36.9	17861	4935438	1000	99.26
FD01543589	Salmonella	Africa	2016	Sequenced	PASS Stringent criteria	Salmonella enterica	Vitkin	42	71440	4634026	137	99.45
FD01543590	Salmonella	Africa	2016	Sequenced	FAIL	Escherichia coli		28.1	39562	5151121	491	84.46
FD01543688	Salmonella	America	1997	Sequenced	PASS Stringent criteria	Salmonella enterica	Enteritidis	43.5	124567	4677903	76	99.55
FD01543689	Salmonella	America	1997	Sequenced	PASS Stringent criteria	Salmonella enterica	Enteritidis	24.2	155265	4627591	57	99.32
FD01543690	Salmonella	America	1997	Sequenced	PASS Stringent criteria	Salmonella enterica	Enteritidis	27.8	187648	4681785	47	99.3
FD01543691	Salmonella	America	2011	Sequenced	PASS Stringent criteria	Salmonella enterica	Enteritidis	25	221773	4681548	43	99.48
FD01543692	Salmonella	America	1997	Sequenced	PASS Stringent criteria	Salmonella enterica	Dublin	20.2	179630	4838211	52	99.82
FD01543693	Salmonella	America	1998	Sequenced	PASS Stringent criteria	Salmonella enterica	Enteritidis	45.7	221807	4688468	48	99.59
FD01543694	Salmonella	America	1998	Sequenced	PASS Stringent criteria	Salmonella enterica	Enteritidis	23.6	185960	4602614	48	99.43
FD01543695	Salmonella	America	1998	Sequenced	PASS Stringent criteria	Salmonella enterica	Enteritidis	27.4	123846	4618078	71	99.12
FD01543696	Salmonella	America	1998	Sequenced	PASS Stringent criteria	Salmonella enterica	Enteritidis	62	189479	4683836	58	99.18
FD01543697	Salmonella	America	1998	Sequenced	PASS Stringent criteria	Salmonella enterica	Enteritidis	137.2	124634	4672349	80	99.55
FD01543698	Salmonella	America	1998	Sequenced	PASS Stringent criteria	Salmonella enterica	Enteritidis	49.7	221793	4694179	51	99.53
FD01543699	Salmonella	America	1998	Sequenced	PASS Stringent criteria	Salmonella enterica	Enteritidis	24.8	221805	4649333	42	99.56
FD01543700	Salmonella	America	1998	Sequenced	PASS Stringent criteria	Salmonella enterica	Enteritidis	132.4	318284	4613179	45	99.54
FD01543701	Salmonella	America	1998	Sequenced	PASS Stringent criteria	Salmonella enterica	Enteritidis	109.4	199456	4684455	52	99.53
FD01543702	Salmonella	America	1999	Sequenced	PASS Stringent criteria	Salmonella enterica	Enteritidis	137.8	221805	4682279	51	99.48
FD01543703	Salmonella	America	1999	Sequenced	PASS Stringent criteria	Salmonella enterica	Enteritidis	21.5	119008	4708462	66	99.5
FD01543704	Salmonella	America	1999	Sequenced	PASS Stringent criteria	Salmonella enterica	Enteritidis	18.9	124520	4664139	80	99.16
FD01543705	Salmonella	America	1999	Sequenced	PASS Stringent criteria	Salmonella enterica	Typhimurium	18.7	79543	4984906	136	99.83
FD01543706	Salmonella	America	1999	Sequenced	PASS Stringent criteria	Salmonella enterica	Typhimurium	33.5	149212	4919430	88	98.68
FD01543707	Salmonella	America	1999	Sequenced	PASS Stringent criteria	Salmonella enterica	Enteritidis	51.5	406075	4724312	43	98.79
FD01543708	Salmonella	America	1999	Sequenced	PASS Stringent criteria	Salmonella enterica	Enteritidis	115.8	227579	4687231	49	99.55
FD01543709	Salmonella	America	1999	Sequenced	PASS Stringent criteria	Salmonella enterica	Enteritidis	133.2	340761	4687569	44	99.42
FD01543710	Salmonella	America	1999	Sequenced	PASS Stringent criteria	Salmonella enterica	Enteritidis	24.5	185936	4684117	46	99.54
FD01543711	Salmonella	America	1999	Sequenced	PASS Stringent criteria	Salmonella enterica	Enteritidis	17.2	84967	4657450	97	99.59
FD01543712	Salmonella	America	1999	Sequenced	PASS Stringent criteria	Salmonella enterica	Dublin	27.5	166845	4714446	59	99.7
FD01543713	Salmonella	America	1999	Sequenced	FAIL	Salmonella enterica		4.5	2270	2881881	1377	98.69
FD01543714	Salmonella	America	1999	Sequenced	PASS Stringent criteria	Salmonella enterica	Agona	36.8	205445	4704383	76	99.23
FD01543715	Salmonella	America	2000	Sequenced	PASS Stringent criteria	Salmonella enterica	Typhimurium	22.8	110580	4899065	84	97.48
FD01543716	Salmonella	America	2000	Sequenced	PASS Stringent criteria	Salmonella enterica	Enteritidis	30.4	318240	4652988	36	99.03
FD01543717	Salmonella	America	2000	Sequenced	PASS Stringent criteria	Salmonella enterica	Enteritidis	85	199366	4688139	54	99.32
FD01543718	Salmonella	America	2000	Sequenced	PASS Stringent criteria	Salmonella enterica	Dublin	27.9	190173	4831208	53	99.8
FD01543719	Salmonella	America	2000	Sequenced	PASS Stringent criteria	Salmonella enterica	Saintpaul	81.4	244842	4661987	54	99.72
FD01543720	Salmonella	America	2000	Sequenced	PASS Stringent criteria	Salmonella enterica	Muenchen	78.2	368616	4594403	53	97.72
FD01543721	Salmonella	America	2000	Sequenced	PASS Stringent criteria	Salmonella enterica	Enteritidis	57.2	221805	4689149	46	99.64
FD01543722	Salmonella	America	2000	Sequenced	PASS Stringent criteria	Salmonella enterica	Muenchen	34.7	520997	4587743	38	99.7
FD01543723	Salmonella	America	2000	Sequenced	PASS Stringent criteria	Salmonella enterica	Enteritidis	48	318300	4616244	44	99.36
FD01543724	Salmonella	America	2000	Sequenced	PASS Stringent criteria	Salmonella enterica	Typhimurium	29	172207	5017687	87	99.11
FD01543725	Salmonella	America	2000	Sequenced	PASS Stringent criteria	Salmonella enterica	Enteritidis	112.9	221778	4666469	52	98.89
FD01543726	Salmonella	America	2000	Sequenced	PASS Stringent criteria	Salmonella enterica	Enteritidis	22.7	221646	4678393	43	99.18
FD01543727	Salmonella	America	2000	Sequenced	PASS Stringent criteria	Salmonella enterica	Enteritidis	20.1	139362	4626596	66	99.07
FD01543728	Salmonella	America	2000	Sequenced	PASS Stringent criteria	Salmonella enterica	Enteritidis	132.6	186216	4678482	61	99.2
FD01543729	Salmonella	America	2000	Sequenced	PASS Stringent criteria	Salmonella enterica	Dublin	136	193098	4850902	66	99.61
FD01543730	Salmonella	America	2000	Sequenced	PASS Stringent criteria	Salmonella enterica	Enteritidis	26.4	190167	4640718	41	99.46
FD01543731	Salmonella	America	2000	Sequenced	PASS Stringent criteria	Salmonella enterica	Enteritidis	42.2	305148	4695206	44	99.37
FD01543732	Salmonella	America	2000	Sequenced	PASS Stringent criteria	Salmonella enterica	Enteritidis	50.7	489749	4696217	45	99.6
FD01543733	Salmonella	America	2000	Sequenced	PASS Stringent criteria	Salmonella enterica	Enteritidis	28.7	318321	4679958	47	99.49
FD01543734	Salmonella	America	2000	Sequenced	PASS Stringent criteria	Salmonella enterica	Typhimurium	85.2	149421	4981720	125	99.7
FD01543735	Salmonella	America	2000	Sequenced	PASS Stringent criteria	Salmonella enterica	Muenchen	30.6	222904	4632337	43	99.3
FD01543736	Salmonella	America	2000	Sequenced	PASS Stringent criteria	Salmonella enterica	Dublin	80.4	342121	4862791	61	99.69
FD01543737	Salmonella	America	2000	Sequenced	PASS Stringent criteria	Salmonella enterica	Typhimurium	38.3	159581	5135761	137	98.56
FD01543738	Salmonella	America	2000	Sequenced	PASS Stringent criteria	Salmonella enterica	Enteritidis	95.4	124860	4652098	89	99.44
FD01543739	Salmonella	America	2000	Sequenced	PASS Stringent criteria	Salmonella enterica	Enteritidis	106.6	318261	4690025	46	99.36
FD01543740	Salmonella	America	2001	Sequenced	PASS Stringent criteria	Salmonella enterica	Enteritidis	35.7	343682	4694620	43	99.25
FD01543741	Salmonella	America	2001	Sequenced	PASS Stringent criteria	Salmonella enterica	Typhimurium	20.4	115159	5053910	113	99.31
FD01543742	Salmonella	America	2001	Sequenced	PASS Stringent criteria	Salmonella enterica	Typhimurium	19.2	84255	5028334	121	94.6
FD01543743	Salmonella	America	2001	Sequenced	PASS Stringent criteria	Salmonella enterica	Dublin	27.6	125932	4842237	61	99.74
FD01543744	Salmonella	America	2001	Sequenced	PASS Stringent criteria	Salmonella enterica	Infantis	57.6	216359	4541096	63	99.8
FD01543745	Salmonella	America	2001	Sequenced	PASS Stringent criteria	Salmonella enterica	Dublin	117.5	351688	4858396	60	99.74
FD01543746	Salmonella	America	2001	Sequenced	PASS Stringent criteria	Salmonella enterica	Dublin	118.4	249957	4855241	62	99.43
FD01543747	Salmonella	America	2001	Sequenced	PASS Stringent criteria	Salmonella enterica	Enteritidis	23.1	221359	4644713	38	99.74
FD01543748	Salmonella	America	2001	Sequenced	PASS Stringent criteria	Salmonella enterica	Enteritidis	155.2	406139	4690711	44	99.34
FD01543749	Salmonella	America	2001	Sequenced	PASS Stringent criteria	Salmonella enterica	Enteritidis	39.6	406075	4690074	40	99.33
FD01543750	Salmonella	America	2001	Sequenced	FAIL	Salmonella enterica		0.5	1288	2546	2	98.37
FD01543751	Salmonella	America	2001	Sequenced	PASS Stringent criteria	Salmonella enterica	Enteritidis	43.3	262606	4687363	49	99.34
FD01543752	Salmonella	America	2001	Sequenced	PASS Stringent criteria	Salmonella enterica	Enteritidis	46.2	221930	4684215	52	99.09
FD01543753	Salmonella	America	2001	Sequenced	PASS Stringent criteria	Salmonella enterica	Enteritidis	87.7	111254	4664635	85	99.58
FD01543754	Salmonella	America	2001	Sequenced	PASS Stringent criteria	Salmonella enterica	Enteritidis	43.4	318262	4692785	46	99.25
FD01543755	Salmonella	America	2001	Sequenced	PASS Stringent criteria	Salmonella enterica	Enteritidis	67.8	400856	4696299	43	99.18
FD01543756	Salmonella	America	2001	Sequenced	PASS Stringent criteria	Salmonella enterica	Enteritidis	72.3	406075	4687402	45	99.61
FD01543757	Salmonella	America	2001	Sequenced	PASS Stringent criteria	Salmonella enterica	Enteritidis	77	227579	4693391	47	99.65
FD01543758	Salmonella	America	2002	Sequenced	PASS Stringent criteria	Salmonella enterica	Enteritidis	18.3	162455	4628976	63	99.44
FD01543759	Salmonella	America	2002	Sequenced	PASS Stringent criteria	Salmonella enterica	Enteritidis	77	305154	4691620	46	98.96
FD01543760	Salmonella	America	2002	Sequenced	PASS Stringent criteria	Salmonella enterica	Enteritidis	45.2	221831	4677701	53	99.43
FD01543761	Salmonella	America	2002	Sequenced	PASS Stringent criteria	Salmonella enterica	Typhimurium	41.5	185121	5000133	127	99.62
FD01543762	Salmonella	America	2002	Sequenced	PASS Stringent criteria	Salmonella enterica	Dublin	60.5	398861	4858298	49	99.65
FD01543763	Salmonella	America	2002	Sequenced	PASS Stringent criteria	Salmonella enterica	Typhimurium	51.2	149654	4949873	125	99.69
FD01543764	Salmonella	America	2002	Sequenced	PASS Stringent criteria	Salmonella enterica	Typhimurium	17.5	117268	4896292	92	99.73
FD01543765	Salmonella	America	2002	Sequenced	PASS Stringent criteria	Salmonella enterica	Typhimurium	39.8	172188	4997491	126	99.75
FD01543766	Salmonella	America	2002	Sequenced	PASS Stringent criteria	Salmonella enterica	Dublin	50.3	220957	4856486	58	99.79
FD01543767	Salmonella	America	2002	Sequenced	PASS Stringent criteria	Salmonella enterica	Dublin	28.9	209211	4854348	63	99.73
FD01543768	Salmonella	America	2002	Sequenced	PASS Stringent criteria	Salmonella enterica	Dublin	84.4	187784	4855110	68	99.79
FD01543769	Salmonella	America	2002	Sequenced	PASS Stringent criteria	Salmonella enterica	Dublin	47.8	223262	4851228	63	99.56
FD01543770	Salmonella	America	2002	Sequenced	PASS Stringent criteria	Salmonella enterica	Dublin	50.4	223262	4844043	52	99.63
FD01543771	Salmonella	America	2002	Sequenced	PASS Stringent criteria	Salmonella enterica	Dublin	56.6	249904	4896422	62	99.05
FD01543772	Salmonella	America	2002	Sequenced	PASS Stringent criteria	Salmonella enterica	Dublin	19.8	207932	4836595	50	99.65
FD01543773	Salmonella	America	2002	Sequenced	PASS Stringent criteria	Salmonella enterica	Enteritidis	69.3	406075	4695280	41	99.16
FD01543774	Salmonella	America	2002	Sequenced	PASS Stringent criteria	Salmonella enterica	Enteritidis	38.3	221807	4687798	49	99.2
FD01543775	Salmonella	America	2002	Sequenced	PASS Stringent criteria	Salmonella enterica	Enteritidis	27.9	185956	4639188	50	99.41
FD01543776	Salmonella	America	2002	Sequenced	PASS Stringent criteria	Salmonella enterica	Enteritidis	87.6	178309	4681342	62	99.3
FD01543777	Salmonella	America	2002	Sequenced	PASS Stringent criteria	Salmonella enterica	Enteritidis	42.1	209670	4645174	58	99.3
FD01543778	Salmonella	America	2002	Sequenced	PASS Stringent criteria	Salmonella enterica	Typhimurium	31.3	72330	4849808	137	98.8
FD01543779	Salmonella	America	2002	Sequenced	PASS Stringent criteria	Salmonella enterica	Enteritidis	139.2	406075	4696371	43	99.45
FD01543780	Salmonella	America	2002	Sequenced	PASS Stringent criteria	Salmonella enterica	Dublin	52.7	291349	4859762	62	99.67
FD01543781	Salmonella	America	2003	Sequenced	PASS Stringent criteria	Salmonella enterica	Typhimurium	42.7	149683	4998199	129	99.22
FD01543782	Salmonella	America	2003	Sequenced	PASS Stringent criteria	Salmonella enterica	Enteritidis	67	305386	4689082	47	99.24
FD01543783	Salmonella	America	2003	Sequenced	PASS Stringent criteria	Salmonella enterica	Typhimurium	58.7	149421	5019415	142	98.89
FD01843621	Salmonella	Africa	2007	Sequenced	PASS Stringent criteria	Salmonella enterica	Enteritidis	48.7	63229	4647462	138	99.58
FD01843622	Salmonella	Africa	2008	Sequenced	PASS Stringent criteria	Salmonella enterica	Typhimurium	113.7	102103	4904864	125	99.76
FD01843623	Salmonella	Africa	2008	Sequenced	PASS Stringent criteria	Salmonella enterica	Typhimurium	70.9	121122	4891038	104	99.85
FD01843624	Salmonella	Africa	2008	Sequenced	PASS Stringent criteria	Salmonella enterica	Typhimurium	90.2	149303	4974079	96	98.43
FD01843625	Salmonella	Africa	2008	Sequenced	PASS Stringent criteria	Salmonella enterica	Typhimurium	29.9	105768	4899448	101	99.78
FD01843626	Salmonella	Africa	2008	Sequenced	PASS Stringent criteria	Salmonella enterica	Typhimurium	41.2	90350	4902541	133	99.73
FD01843627	Salmonella	Africa	2009	Sequenced	PASS Stringent criteria	Salmonella enterica	Typhimurium	49.4	182707	4919389	85	99.41
FD01843628	Salmonella	Africa	2008	Sequenced	PASS Stringent criteria	Salmonella enterica	Enteritidis	34.9	76744	4650136	115	99.72
FD01843629	Salmonella	Africa	2007	Sequenced	PASS Stringent criteria	Salmonella enterica	Typhimurium	66.8	149303	4910403	101	99.84
FD01843630	Salmonella	Africa	2008	Sequenced	PASS Stringent criteria	Salmonella enterica	Enteritidis	17.5	31294	4612003	256	98.92
FD01843631	Salmonella	Africa	2008	Sequenced	PASS Stringent criteria	Salmonella enterica	Enteritidis	26.7	93028	4657121	89	99.34
FD01843632	Salmonella	Africa	2008	Sequenced	PASS Stringent criteria	Salmonella enterica	Typhimurium	26.7	118196	4903231	93	99.8
FD01843633	Salmonella	Africa	2008	Sequenced	PASS Stringent criteria	Salmonella enterica	Typhimurium	73.6	107907	4907498	120	99.78
FD01843634	Salmonella	Africa	2008	Sequenced	PASS Stringent criteria	Salmonella enterica	Typhimurium	48	63024	4936923	176	98.6
FD01843635	Salmonella	Africa	2009	Sequenced	PASS Stringent criteria	Salmonella enterica	Typhimurium	30.5	52252	4908361	192	99.7
FD01843636	Salmonella	Africa	2009	Sequenced	PASS Stringent criteria	Salmonella enterica	Typhimurium	114.1	76600	4896399	148	99.74
FD01843637	Salmonella	Africa	2007	Sequenced	PASS Stringent criteria	Salmonella enterica	Enteritidis	61.2	87373	4842787	112	99.32
FD01843638	Salmonella	Africa	2008	Sequenced	PASS Stringent criteria	Salmonella enterica	Typhimurium	74.9	112661	4912840	109	99.81
FD01843639	Salmonella	Africa	2008	Sequenced	PASS Stringent criteria	Salmonella enterica	Typhimurium	88.4	125097	4920499	92	99.79
FD01843640	Salmonella	Africa	2008	Sequenced	PASS Stringent criteria	Salmonella enterica	Typhimurium	43.7	126735	4918592	103	99.56
FD01843641	Salmonella	Africa	2008	Sequenced	PASS Stringent criteria	Salmonella enterica	Typhimurium	43.7	149181	4875685	119	99.8
FD01843642	Salmonella	Africa	2008	Sequenced	PASS Stringent criteria	Salmonella enterica	Typhimurium	53.5	109748	4909571	112	99.74
FD01843643	Salmonella	Africa	2009	Sequenced	PASS Stringent criteria	Salmonella enterica	Typhimurium	53.9	72643	4937309	173	99.77
FD01843644	Salmonella	Africa	2009	Sequenced	PASS Stringent criteria	Salmonella enterica	Typhimurium	62.5	60003	4879347	179	99.78
FD01843645	Salmonella	Africa	2008	Sequenced	PASS Stringent criteria	Salmonella enterica	Typhimurium	86.5	115005	4908395	122	99.65
FD01843646	Salmonella	Africa	2008	Sequenced	PASS Stringent criteria	Salmonella enterica	Enteritidis	30.5	153017	4571055	52	99.45
FD01843647	Salmonella	Africa	2008	Sequenced	PASS Stringent criteria	Salmonella enterica	Typhimurium	29.9	112475	4907983	94	99.79
FD01843648	Salmonella	Africa	2008	Sequenced	PASS Stringent criteria	Salmonella enterica	Enteritidis	37.1	178239	4641270	67	99.54
FD01843649	Salmonella	Africa	2008	Sequenced	PASS Stringent criteria	Salmonella enterica	Typhimurium	138.3	222404	4934163	83	98.72
FD01843650	Salmonella	Africa	2008	Sequenced	PASS Stringent criteria	Salmonella enterica	Enteritidis	173.8	223470	4719595	63	99.15
FD01843651	Salmonella	Africa	2009	Sequenced	PASS Stringent criteria	Salmonella enterica	Enteritidis	73.6	71801	4659856	121	99.59
FD01843652	Salmonella	Africa	2009	Sequenced	PASS Stringent criteria	Salmonella enterica	Enteritidis	27.5	42865	4598917	170	99.37
FD01843653	Salmonella	Africa	2008	Sequenced	PASS Stringent criteria	Salmonella enterica	Typhimurium	43.5	97086	4903647	121	99.65
FD01843654	Salmonella	Africa	2007	Sequenced	PASS Stringent criteria	Salmonella enterica	Typhimurium	47	121889	4915448	111	99.67
FD01843655	Salmonella	Africa	2007	Sequenced	PASS Stringent criteria	Salmonella enterica	Typhimurium	84.4	149303	5095511	109	98.83
FD01843656	Salmonella	Africa	2008	Sequenced	PASS Stringent criteria	Salmonella enterica	Typhimurium	122.7	150126	4916477	103	99.69
FD01843657	Salmonella	Africa	2008	Sequenced	PASS Stringent criteria	Salmonella enterica	Typhimurium	39.3	114974	4905918	118	99.61
FD01843658	Salmonella	Africa	2008	Sequenced	PASS Stringent criteria	Salmonella enterica	Typhimurium	51.6	105831	4904950	124	99.73
FD01843659	Salmonella	Africa	2008	Sequenced	PASS Stringent criteria	Salmonella enterica	Enteritidis	35.7	68613	4637617	134	99.76
FD01843660	Salmonella	Africa	2009	Sequenced	PASS Stringent criteria	Salmonella enterica	Typhimurium	90	57176	4846074	201	99.79
FD01843661	Salmonella	Africa	2008	Sequenced	PASS Stringent criteria	Salmonella enterica	Enteritidis	31.9	82744	4698029	99	99.53
FD01843662	Salmonella	Africa	2008	Sequenced	PASS Stringent criteria	Salmonella enterica	Enteritidis	30.8	71698	4654716	118	99.17
FD01843663	Salmonella	Africa	2008	Sequenced	PASS Stringent criteria	Salmonella enterica	Typhimurium	119.3	67232	4881127	175	99.74
FD01843664	Salmonella	Africa	2008	Sequenced	PASS Stringent criteria	Salmonella enterica	Typhimurium	20.1	63594	4872988	148	99.73
FD01843665	Salmonella	Africa	2008	Sequenced	PASS Stringent criteria	Salmonella enterica	Typhimurium	44.3	105804	4904965	129	99.66
FD01843666	Salmonella	Africa	2008	Sequenced	PASS Stringent criteria	Salmonella enterica	Enteritidis	123.7	124104	4696682	74	99.5
FD01843667	Salmonella	Africa	2009	Sequenced	PASS Stringent criteria	Salmonella enterica	Enteritidis	102.4	71664	4666834	117	99.71
FD01843668	Salmonella	Africa	2009	Sequenced	PASS Stringent criteria	Salmonella enterica	Enteritidis	28.1	22741	4565404	360	99.66
FD01843669	Salmonella	Africa	2007	Sequenced	PASS Stringent criteria	Salmonella enterica	Typhimurium	35.5	42666	4842850	232	99.78
FD01843670	Salmonella	Africa	2008	Sequenced	PASS Stringent criteria	Salmonella enterica	Typhimurium	42.6	75784	4864868	158	99.79
FD01843671	Salmonella	Africa	2008	Sequenced	PASS Stringent criteria	Salmonella enterica	Typhimurium	43.7	105865	4897998	116	99.77
FD01843672	Salmonella	Africa	2008	Sequenced	PASS Stringent criteria	Salmonella enterica	Typhimurium	49	68171	4886175	151	99.77
FD01843673	Salmonella	Africa	2008	Sequenced	PASS Stringent criteria	Salmonella enterica	Typhimurium	65.4	105840	4909020	118	99.68
FD01843674	Salmonella	Africa	2008	Sequenced	PASS Stringent criteria	Salmonella enterica	Typhi	43.5	119041	4663273	94	99.67
FD01843675	Salmonella	Africa	2009	Sequenced	PASS Stringent criteria	Salmonella enterica	Typhimurium	44.6	66427	4796565	173	99.83
FD01843676	Salmonella	Africa	2009	Sequenced	PASS Stringent criteria	Salmonella enterica	Enteritidis	41.3	35212	4606518	251	99.39
FD01843677	Salmonella	Africa	2008	Sequenced	PASS Stringent criteria	Salmonella enterica	Enteritidis	103.3	107431	4669606	99	98.71
FD01843678	Salmonella	Africa	2008	Sequenced	PASS Stringent criteria	Salmonella enterica	Enteritidis	19.4	67325	4640191	130	98.97
FD01843679	Salmonella	Africa	2008	Sequenced	PASS Stringent criteria	Salmonella enterica	Typhimurium	43.5	97201	4905917	131	99.55
FD01843680	Salmonella	Africa	2008	Sequenced	PASS Stringent criteria	Salmonella enterica	Typhimurium	106.6	101989	4907612	113	99.77
FD01843681	Salmonella	Africa	2008	Sequenced	PASS Stringent criteria	Salmonella enterica	Typhimurium	104.3	105900	4870262	137	99.79
FD01843682	Salmonella	Africa	2008	Sequenced	PASS Stringent criteria	Salmonella enterica	Typhimurium	37.4	59962	4932994	185	98.25
FD01843683	Salmonella	Africa	2009	Sequenced	PASS Stringent criteria	Salmonella enterica	Enteritidis	28.5	44810	4640684	177	99.45
FD01843684	Salmonella	Africa	2009	Sequenced	PASS Stringent criteria	Salmonella enterica	Enteritidis	19.8	21921	4562172	358	99.38
FD01843685	Salmonella	Africa	2008	Sequenced	PASS Stringent criteria	Salmonella enterica	Enteritidis	28.2	88652	4666766	98	99.41
FD01843686	Salmonella	Africa	2008	Sequenced	PASS Stringent criteria	Salmonella enterica	Typhimurium	41	90350	4906526	125	99.68
FD01843687	Salmonella	Africa	2008	Sequenced	PASS Stringent criteria	Salmonella enterica	Typhimurium	54.5	185261	4984719	87	98.89
FD01843688	Salmonella	Africa	2008	Sequenced	PASS Stringent criteria	Salmonella enterica	Typhimurium	29.5	97101	4846538	113	99.75
FD01843689	Salmonella	Africa	2008	Sequenced	PASS Stringent criteria	Salmonella enterica	Enteritidis	22.8	66184	4640860	132	99.74
FD01843690	Salmonella	Africa	2008	Sequenced	PASS Stringent criteria	Salmonella enterica	Typhimurium	33.8	75268	4857297	151	99.67
FD01843691	Salmonella	Africa	2009	Sequenced	PASS Stringent criteria	Salmonella enterica	Enteritidis	138.1	160601	4706943	81	98.43
FD01843692	Salmonella	Africa	2009	Sequenced	PASS Stringent criteria	Salmonella enterica	Enteritidis	27.3	33751	4614215	243	99.18
FD01843693	Salmonella	Africa	2008	Sequenced	PASS Stringent criteria	Salmonella enterica	Enteritidis	38.2	59080	4613091	142	99.5
FD01843694	Salmonella	Africa	2008	Sequenced	PASS Stringent criteria	Salmonella enterica	Typhimurium	30.3	54217	4879081	168	99.71
FD01843695	Salmonella	Africa	2008	Sequenced	PASS Stringent criteria	Salmonella enterica	Typhimurium	23.8	51779	4876271	188	99.86
FD01843696	Salmonella	Africa	2008	Sequenced	PASS Stringent criteria	Salmonella enterica	Typhimurium	33.4	77771	4811178	121	99.84
FD01843697	Salmonella	Africa	2008	Sequenced	PASS Stringent criteria	Salmonella enterica	Typhimurium	39.3	63022	4890747	150	99.86
FD01843698	Salmonella	Africa	2008	Sequenced	PASS Stringent criteria	Salmonella enterica	Enteritidis	27.5	42824	4626374	208	99.62
FD01843699	Salmonella	Africa	2009	Sequenced	PASS Stringent criteria	Salmonella enterica	Enteritidis	43.7	139372	4706264	73	99.68
FD01843700	Salmonella	Africa	2010	Sequenced	PASS Stringent criteria	Salmonella enterica	Enteritidis	24.1	25870	4598795	306	99.35
FD01843701	Salmonella	Africa	2008	Sequenced	PASS Stringent criteria	Salmonella enterica	Enteritidis	20.5	33527	4624478	202	99.4
FD01843702	Salmonella	Africa	2008	Sequenced	PASS Stringent criteria	Salmonella enterica	Typhimurium	180.2	105820	5091750	127	98.83
FD01843703	Salmonella	Africa	2008	Sequenced	PASS Stringent criteria	Salmonella enterica	Typhimurium	22.6	54681	4870718	183	99.77
FD01843704	Salmonella	Africa	2008	Sequenced	PASS Stringent criteria	Salmonella enterica	Enteritidis	23	115251	4659265	68	99.54
FD01843705	Salmonella	Africa	2008	Sequenced	PASS Stringent criteria	Salmonella enterica	Typhimurium	26.4	29113	4883661	299	98.77
FD01843706	Salmonella	Africa	2009	Sequenced	PASS Stringent criteria	Salmonella enterica	Enteritidis	26	31948	4627526	256	99.65
FD01843707	Salmonella	Africa	2009	Sequenced	PASS Stringent criteria	Salmonella enterica	Enteritidis	40.7	143189	4638498	59	99.51
FD01843708	Salmonella	Africa	2010	Sequenced	PASS Stringent criteria	Salmonella enterica	Enteritidis	20.5	25847	4592243	298	99.58
FD01843709	Salmonella	Africa	2008	Sequenced	PASS Stringent criteria	Salmonella enterica	Enteritidis	17.2	21207	4532431	339	99.67
FD01843710	Salmonella	Africa	2008	Sequenced	RESCUE Relaxed criteria	Salmonella enterica		20.8	12073	4592614	656	99.79
FD01843711	Salmonella	Africa	2008	Sequenced	PASS Stringent criteria	Salmonella enterica	Typhimurium	23.5	54638	4865445	189	99.82
FD01843712	Salmonella	Africa	2008	Sequenced	PASS Stringent criteria	Salmonella enterica	Enteritidis	30.2	89063	4589852	92	99.47
FD01843713	Salmonella	Africa	2008	Sequenced	PASS Stringent criteria	Salmonella enterica	Typhimurium	30.2	79957	4830475	148	99.8
FD01843714	Salmonella	Africa	2009	Sequenced	PASS Stringent criteria	Salmonella enterica	Enteritidis	69.1	71625	4643493	130	99.58
FD01843715	Salmonella	Africa	2009	Sequenced	PASS Stringent criteria	Salmonella enterica	Enteritidis	21.5	96269	4666926	81	99.71
FD01843716	Salmonella	Africa	2009	Sequenced	PASS Stringent criteria	Salmonella enterica	Typhimurium	39.1	109748	4870313	111	99.83
FD01843717	Shigella	Africa	2010	Sequenced					30838	4315305	421
FD01843718	Shigella	Africa	2010	Sequenced					17876	4238889	653
FD01843719	Shigella	Africa	2010	Sequenced					20667	4273766	488
FD01843720	Shigella	Asia	2010	Sequenced					20611	4256674	470
FD01843721	Shigella	Asia	2010	Sequenced					30773	4314857	390
FD01843722	Shigella	Asia	2009	Sequenced					25893	4260488	393
FD01843723	Shigella	Asia	2010	Sequenced					30014	4316845	340
FD01843724	Shigella	Asia	2010	Sequenced					30304	4302805	364
FD01843725	Shigella	Africa	2010	Sequenced					29643	4140741	333
FD01843726	Shigella	Africa	2010	Sequenced					29804	4160891	319
FD01843727	Shigella	Africa	2010	Sequenced					29665	4325588	423
FD01843728	Shigella	Asia	2010	Sequenced					23126	4290908	427
FD01843729	Shigella	Asia	2009	Sequenced					17507	4165198	563
FD01843730	Shigella	Africa	2010	Sequenced					29805	4373376	450
FD01843731	Shigella	Asia	2010	Sequenced					30304	4331503	412
FD01843732	Shigella	Asia	2010	Sequenced					24812	4259849	469
FD01843733	Shigella	Africa	2008	Sequenced					18158	4031775	433
FD01843734	Shigella	Africa	2010	Sequenced					18896	4213778	557
FD01843735	Shigella	Africa	2010	Sequenced					29803	4444846	451
FD01843736	Shigella	Asia	2010	Sequenced					20611	4273938	451
FD01843737	Shigella	Asia	2010	Sequenced					28478	4312760	455
FD01843738	Shigella	Asia	2010	Sequenced					20666	4256709	499
FD01843739	Shigella	Asia	2010	Sequenced					30014	4341965	422
FD01843740	Shigella	Asia	2010	Sequenced					30304	4327462	380
FD01843741	Shigella	Africa	2010	Sequenced					30302	4306862	353
FD01843742	Shigella	Africa	2010	Sequenced					29230	4318751	464
FD01843743	Shigella	Africa	2009	Sequenced					18913	4277496	656
FD01843744	Shigella	Asia	2010	Sequenced					26449	4595636	593
FD01843745	Shigella	Asia	2010	Sequenced					17521	4162826	532
FD01843746	Shigella	Asia	2010	Sequenced					20749	4253762	455
FD01843747	Shigella	Asia	2010	Sequenced					31125	4302782	433
FD01843748	Shigella	Asia	2010	Sequenced					30014	4359089	438
FD01843749	Shigella	Africa	2010	Sequenced					30302	4329065	367
FD01843750	Shigella	Africa	2010	Sequenced					23246	4298753	512
FD01843751	Shigella	Africa	2010	Sequenced					29802	4326964	395
FD01843752	Shigella	Asia	2010	Sequenced					8068	3972138	733
FD01843753	Shigella	Asia	2010	Sequenced					30014	4323782	392
FD01843754	Shigella	Asia	2010	Sequenced					20206	4248236	499
FD01843755	Shigella	Asia	2010	Sequenced					30014	4492443	516
FD01843756	Shigella	Asia	2010	Sequenced					30675	4356225	408
FD01843757	Shigella	Africa	2010	Sequenced					3469	3083986	1095
FD01843758	Shigella	Africa	2010	Sequenced					30998	4310544	353
FD01843759	Shigella	Africa	2010	Sequenced					29803	4271668	444
FD01843760	Shigella	Asia	2010	Sequenced					20253	4253690	489
FD01843761	Shigella	Asia	2010	Sequenced					29803	4176530	359
FD01843762	Shigella	Asia	2010	Sequenced					30304	4361729	427
FD01843763	Shigella	Asia	2010	Sequenced					20485	4249206	494
FD01843764	Shigella	Asia	2010	Sequenced					30014	4485690	535
FD01843765	Shigella	Africa	2010	Sequenced					29802	4385254	506
FD01843766	Shigella	Africa	2010	Sequenced					23162	4327904	437
FD01843767	Shigella	Asia	2010	Sequenced					23163	4313550	428
FD01843768	Shigella	Asia	2010	Sequenced					25995	4200634	376
FD01843769	Shigella	Asia	2010	Sequenced					17529	4154899	570
FD01843770	Shigella	Asia	2010	Sequenced					25894	4254722	382
FD01843771	Shigella	Asia	2010	Sequenced					20375	4245839	438
FD01843772	Shigella	Asia	2010	Sequenced					24390	4213077	464
FD01843773	Shigella	Africa	2010	Sequenced					29803	4182376	338
FD01843774	Shigella	Africa	2010	Sequenced					7135	3306072	892
FD01843775	Shigella	Asia	2010	Sequenced					20550	4236592	425
FD01843776	Shigella	Asia	2010	Sequenced					31035	4267593	357
FD01843777	Shigella	Asia	2010	Sequenced					23354	4617309	625
FD01843778	Shigella	Asia	2010	Sequenced					29959	4331969	401
FD01843779	Shigella	Asia	2010	Sequenced					19776	4263309	559
FD01843780	Shigella	Asia	2010	Sequenced					31003	4267847	352
FD01843781	Shigella	Africa	2010	Sequenced					20666	4240116	445
FD01843782	Shigella	Africa	2010	Sequenced					29803	4385839	499
FD01843783	Shigella	Asia	2010	Sequenced					23265	4322988	437
FD01843784	Shigella	Asia	2010	Sequenced					23162	4325079	472
FD01843785	Shigella	Asia	2010	Sequenced					23163	4334309	441
FD01843786	Shigella	Asia	2010	Sequenced					20060	4263475	530
FD01843787	Shigella	Asia	2010	Sequenced					29803	4342793	494
FD01843788	Shigella	Asia	2010	Sequenced					20251	4277214	507
FD01843789	Shigella	Africa	2010	Sequenced					29685	4163848	341
FD01843790	Shigella	Africa	2010	Sequenced					29229	4372316	467
FD01843791	Shigella	Asia	2010	Sequenced					23266	4302036	423
FD01843792	Shigella	Asia	2010	Sequenced					20758	4303753	469
FD01843793	Shigella	Asia	2010	Sequenced					31335	4249822	356
FD01843794	Shigella	Asia	2010	Sequenced					29805	4319211	418
FD01843795	Shigella	Asia	2010	Sequenced					29893	4534105	427
FD01843796	Shigella	Asia	2010	Sequenced					29803	4340361	471
FD01843797	Shigella	Africa	2010	Sequenced					27549	4221233	358
FD01843798	Shigella	Africa	2010	Sequenced					30014	4347802	418
FD01843799	Shigella	Asia	2010	Sequenced					20613	4292459	479
FD01843800	Shigella	Asia	2010	Sequenced					20694	4281431	544
FD01843801	Shigella	Africa	2010	Sequenced					31604	4179477	317
FD01843802	Shigella	Asia	2010	Sequenced					29706	4340675	442
FD01843803	Shigella	Asia	2010	Sequenced					7947	9158517	2112
FD01843804	Shigella	Asia	2010	Sequenced					33364	4236746	341
FD01843805	Shigella	Africa	2010	Sequenced					29405	4361355	445
FD01843806	Shigella	Africa	2010	Sequenced					24810	4247359	353
FD01843807	Shigella	Asia	2010	Sequenced					20199	4274396	505
FD01843808	Shigella	Asia	2010	Sequenced					31025	4150438	310
FD01843809	Shigella	Asia	2008	Sequenced					17588	4187820	592
FD01843810	Shigella	Asia	2010	Sequenced					29473	4383987	463
FD01843811	Shigella	Asia	2010	Sequenced					20729	4300830	518
FD01843812	Shigella	Asia	2010	Sequenced					33329	4405426	347
FD01843813	Salmonella	Africa	2009	Sequenced	FAIL	Salmonella enterica		10.1	6519	4255202	935	96.16
FD01843814	Salmonella	Africa	2010	Sequenced	FAIL	Proteus mirabilis		32.5	199433	4088301	91	94.09
FD01843815	Salmonella	Africa	2012	Sequenced	FAIL	Salmonella enterica		7.4	1533	838009	496	84.55
FD01843816	Salmonella	Africa	2014	Sequenced	PASS Stringent criteria	Salmonella enterica	Give	18.3	55592	4764809	172	98.36
FD01843817	Salmonella	Africa	2014	Sequenced	FAIL	Salmonella enterica		0.3				69.78
FD01843818	Salmonella	Africa	2015	Sequenced	FAIL	Salmonella enterica		0.5				66.59
FD01843819	Salmonella	Africa	2016	Sequenced	FAIL	Salmonella enterica		0.2				74.57
FD01843820	Salmonella	Africa	2016	Sequenced	FAIL	Salmonella enterica		0.2				71.73
FD01843821	Salmonella	Africa	2009	Sequenced	FAIL	Proteus mirabilis		7.2	1950	1963388	1029	56.04
FD01843822	Salmonella	Africa	2010	Sequenced	FAIL	Escherichia coli		33.9	38668	9058394	577	48.47
FD01843823	Salmonella	Africa	2013	Sequenced	PASS Stringent criteria	Salmonella enterica	Cerro	24.1	113512	4598262	99	94.01
FD01843824	Salmonella	Africa	2014	Sequenced	FAIL	Salmonella enterica		0.1				76.7
FD01843825	Salmonella	Africa	2014	Sequenced	FAIL	Salmonella enterica		9.3	1554	630554	348	90.07
FD01843826	Salmonella	Africa	2015	Sequenced	FAIL	Salmonella enterica		19.9	6441	6970691	1826	63.77
FD01843827	Salmonella	Africa	2016	Sequenced	FAIL	Salmonella enterica		0.1				79.91
FD01843828	Salmonella	Africa	2016	Sequenced	FAIL	Salmonella enterica		0.2				72.77
FD01843829	Salmonella	Africa	2009	Sequenced	FAIL	Salmonella enterica		11.6	6408	4482388	1081	97.08
FD01843830	Salmonella	Africa	2011	Sequenced	PASS Stringent criteria	Salmonella enterica	Virchow	19.8	54322	4672337	155	99.06
FD01843831	Salmonella	Africa	2013	Sequenced	PASS Stringent criteria	Salmonella enterica	Rubislaw	16.4	53843	4704569	165	96.68
FD01843832	Salmonella	Africa	2014	Sequenced	PASS Stringent criteria	Salmonella enterica	Vitkin	10.9	21015	4500083	362	98.67
FD01843833	Salmonella	Africa	2014	Sequenced	FAIL	Salmonella enterica		7.8	3161	3751632	1347	81.29
FD01843834	Salmonella	Africa	2015	Sequenced	FAIL	Salmonella enterica		15.4	7606	4469922	858	95.13
FD01843835	Salmonella	Africa	2016	Sequenced	FAIL	Escherichia coli		16.5	15698	5474960	963	74.65
FD01843836	Salmonella	Africa		Sequenced	FAIL	Salmonella enterica		0.3				79.26
FD01843837	Salmonella	Africa	2009	Sequenced	PASS Stringent criteria	Salmonella enterica	Virchow	32.3	66898	4714289	134	97.8
FD01843838	Salmonella	Africa	2011	Sequenced	FAIL	Salmonella enterica		6.6	1653	2835928	1708	58
FD01843839	Salmonella	Africa	2013	Sequenced	PASS Stringent criteria	Salmonella enterica		17.2	74604	4661783	110	98.9
FD01843840	Salmonella	Africa	2014	Sequenced	PASS Stringent criteria	Salmonella enterica	Cerro	16.6	83254	4936569	139	95.57
FD01843841	Salmonella	Africa	2014	Sequenced	PASS Stringent criteria	Salmonella enterica	Typhimurium	38.7	157998	4944924	118	88.38
FD01843842	Salmonella	Africa	2015	Sequenced	FAIL	Escherichia coli		51.3	98561	5133055	428	97.99
FD01843843	Salmonella	Africa	2016	Sequenced	FAIL	Citrobacter sp. FDAARGOS_156		35.6	522059	4708958	30	79.52
FD01843844	Salmonella	Africa	2001	Sequenced	FAIL	Salmonella enterica		0.3				66.94
FD01843845	Salmonella	Africa	2010	Sequenced	FAIL	Salmonella enterica		19.9	3979	10017690	3201	50.26
FD01843846	Salmonella	Africa	2011	Sequenced	RESCUE Clean-up	Salmonella enterica	Typhimurium	24.4	43076	4838422	308	64.38
FD01843847	Salmonella	Africa	2013	Sequenced	RESCUE Clean-up	Salmonella enterica	Lerum	22.4	17633	7487053	1616	78.83
FD01843848	Salmonella	Africa	2014	Sequenced	PASS Stringent criteria	Salmonella enterica	Poona	29.5	142053	4701531	75	96.45
FD01843849	Salmonella	Africa	2014	Sequenced	PASS Stringent criteria	Salmonella enterica	Typhimurium	26.5	175328	4779966	66	99.27
FD01843850	Salmonella	Africa	2015	Sequenced	PASS Stringent criteria	Salmonella enterica	Typhimurium	31.9	129946	4828984	73	98.21
FD01843851	Salmonella	Africa	2016	Sequenced	FAIL	Salmonella enterica		0				77.84
FD01843852	Salmonella	Africa	2001	Sequenced	PASS Stringent criteria	Salmonella enterica	Hull	24.5	54649	4645741	162	98.89
FD01843853	Salmonella	Africa	2010	Sequenced	FAIL	Salmonella enterica		7.3	5833	4078766	973	98.27
FD01843854	Salmonella	Africa	2011	Sequenced	PASS Stringent criteria	Salmonella enterica	Rubislaw	26.4	86542	4680264	94	98.1
FD01843855	Salmonella	Africa	2013	Sequenced	FAIL	Salmonella enterica		21.3	61105	5577976	803	83.75
FD01843856	Salmonella	Africa	2014	Sequenced	FAIL	Salmonella enterica		24.7	32595	5188376	721	89.39
FD01843857	Salmonella	Africa	2014	Sequenced	PASS Stringent criteria	Salmonella enterica	Typhimurium	27.5	126757	4815497	74	99.32
FD01843858	Salmonella	Africa	2015	Sequenced	PASS Stringent criteria	Salmonella enterica	Typhimurium	29.9	118946	4805325	92	95.83
FD01843859	Salmonella	Africa	2016	Sequenced	RESCUE Clean-up	Salmonella enterica	Typhimurium	38.3	86060	8596345	214	58.58
FD01843860	Salmonella	Africa	2001	Sequenced	PASS Stringent criteria	Salmonella enterica	Enteritidis	24.3	44801	4670699	184	97.7
FD01843861	Salmonella	Africa	2010	Sequenced	RESCUE Clean-up	Salmonella enterica	Bron	28.6	26913	6378146	964	80.45
FD01843862	Salmonella	Africa	2011	Sequenced	RESCUE Clean-up	Salmonella enterica	Virchow	23.5	46868	8667719	327	52.25
FD01843863	Salmonella	Africa	2013	Sequenced	FAIL	Salmonella enterica		28.5	9478	11037198	2246	50.04
FD01843864	Salmonella	Africa	2014	Sequenced	PASS Stringent criteria	Salmonella enterica	Miami	28.8	134199	5051793	72	93.44
FD01843865	Salmonella	Africa	2014	Sequenced	PASS Stringent criteria	Salmonella enterica	Enteritidis	31.4	342927	4655463	32	99.38
FD01843866	Salmonella	Africa	2015	Sequenced	FAIL	Salmonella enterica		9.7	1763	1900319	1074	90.72
FD01843867	Salmonella	Africa	2016	Sequenced	FAIL	Citrobacter sp. FDAARGOS_156		25.4	357342	4635765	36	79.74
FD01843868	Salmonella	Africa	2001	Sequenced	PASS Stringent criteria	Salmonella enterica	Lerum	24.2	46963	4677800	203	95.72
FD01843869	Salmonella	Africa	2010	Sequenced	FAIL	Salmonella enterica		0.1				79.02
FD01843870	Salmonella	Africa	2011	Sequenced	FAIL	Salmonella enterica		0.2				70.07
FD01843871	Salmonella	Africa	2013	Sequenced	PASS Stringent criteria	Salmonella enterica	Baguida	28.6	92044	4655589	136	95.35
FD01843872	Salmonella	Africa	2014	Sequenced	PASS Stringent criteria	Salmonella enterica	Typhimurium	28.8	114669	4816149	79	99.03
FD01843873	Salmonella	Africa	2015	Sequenced	PASS Stringent criteria	Salmonella enterica	Glostrup	25.3	456664	4676756	48	98.8
FD01843874	Salmonella	Africa	2015	Sequenced	PASS Stringent criteria	Salmonella enterica	Enteritidis	27.6	125345	4691747	63	99.26
FD01843875	Salmonella	Africa	2016	Sequenced	PASS Stringent criteria	Salmonella enterica	Typhimurium	36	106110	4802573	88	99.17
FD01843876	Salmonella	Africa	2001	Sequenced	PASS Stringent criteria	Salmonella enterica	Enteritidis	22.6	77334	4655269	93	99.58
FD01843877	Salmonella	Africa	2010	Sequenced	PASS Stringent criteria	Salmonella enterica	Virchow	24.4	75041	4673858	114	99.29
FD01843878	Salmonella	Africa	2011	Sequenced	PASS Stringent criteria	Salmonella enterica	Huddinge	23	56765	4847190	294	99.29
FD01843879	Salmonella	Africa	2013	Sequenced	PASS Stringent criteria	Salmonella enterica	Typhimurium	31.5	132787	4830681	73	99.49
FD01843880	Salmonella	Africa	2014	Sequenced	RESCUE Clean-up	Salmonella enterica	Chester	27.4	23984	9048478	1071	53.92
FD01843881	Salmonella	Africa	2015	Sequenced	FAIL	Escherichia coli		28.5	285682	5247826	297	98.52
FD01843882	Salmonella	Africa	2015	Sequenced	PASS Stringent criteria	Salmonella enterica	Poona	40.6	174011	4549838	72	94.82
FD01843883	Salmonella	Africa	2016	Sequenced	PASS Stringent criteria	Salmonella enterica	Okerara	27.8	138902	4733479	64	97.57
FD01843884	Salmonella	Africa	2001	Sequenced	FAIL	Salmonella enterica		0.3				70.76
FD01843885	Salmonella	Africa	2010	Sequenced	PASS Stringent criteria	Salmonella enterica	Hull	44.5	146834	4687043	68	98.12
FD01843886	Salmonella	Africa	2012	Sequenced	PASS Stringent criteria	Salmonella enterica	Vinohrady	27.5	93581	4648832	74	99.23
FD01843887	Salmonella	Africa	2013	Sequenced	PASS Stringent criteria	Salmonella enterica	Grumpensis	26.8	175341	4525607	53	99.27
FD01843888	Salmonella	Africa	2014	Sequenced	PASS Stringent criteria	Salmonella enterica	Typhimurium	24.2	117297	4896620	80	97.85
FD01843889	Salmonella	Africa	2015	Sequenced	PASS Stringent criteria	Salmonella enterica	Typhimurium	31.4	145330	4940117	120	94.85
FD01843890	Salmonella	Africa	2015	Sequenced	PASS Stringent criteria	Salmonella enterica	Vinohrady	26.1	117684	4628587	70	98.63
FD01843891	Salmonella	Africa	2016	Sequenced	FAIL	Salmonella enterica		3.2	1597	1415137	869	97.64
FD01843892	Salmonella	Africa	2001	Sequenced	RESCUE Clean-up	Salmonella enterica	Typhimurium	27.7	16008	7359253	1499	80.48
FD01843893	Salmonella	Africa	2010	Sequenced	PASS Stringent criteria	Salmonella enterica	Typhimurium	45.5	149486	4835195	100	99.11
FD01843894	Salmonella	Africa	2012	Sequenced	PASS Stringent criteria	Salmonella enterica	Typhimurium	23.7	51832	5097838	380	83.69
FD01843895	Salmonella	Africa	2014	Sequenced	PASS Stringent criteria	Salmonella enterica	Enteritidis	22.4	118181	4735311	95	98.91
FD01843896	Salmonella	Africa	2014	Sequenced	PASS Stringent criteria	Salmonella enterica	Typhimurium	25.4	42315	5026875	529	98.96
FD01843897	Salmonella	Africa	2015	Sequenced	FAIL	Salmonella enterica		3.5	1843	129728	59	94.84
FD01843898	Salmonella	Africa	2015	Sequenced	PASS Stringent criteria	Salmonella enterica	Marseille	19.3	77092	4615749	116	98.73
FD01843899	Salmonella	Africa	2016	Sequenced	PASS Stringent criteria	Salmonella enterica	Enteritidis	17.4	58130	4631106	143	99.36
FD01843900	Salmonella	Africa	2001	Sequenced	PASS Stringent criteria	Salmonella enterica	Typhimurium	23.3	48379	4732284	186	98.98
FD01843901	Salmonella	Africa	2010	Sequenced	FAIL	Proteus mirabilis		22.5	210626	4010163	58	93.68
FD01843902	Salmonella	Africa	2012	Sequenced	FAIL	Salmonella enterica		14.8	4752	7380940	2174	60.91
FD01843903	Salmonella	Africa	2014	Sequenced	PASS Stringent criteria	Salmonella enterica	Give	27.9	82750	4624363	97	96.79
FD01843904	Salmonella	Africa	2014	Sequenced	PASS Stringent criteria	Salmonella enterica	Miami	28.6	87838	5016063	109	94.26
FD01843905	Salmonella	Africa	2015	Sequenced	PASS Stringent criteria	Salmonella enterica	Lerum	31.1	173399	4638803	55	99.24
FD01843906	Salmonella	Africa	2015	Sequenced	PASS Stringent criteria	Salmonella enterica	Enteritidis	29.4	97118	4658766	74	99.01
FD01843907	Salmonella	Africa	2016	Sequenced	FAIL	Salmonella enterica		0.4				65.06
FD01843908	Salmonella	Africa	2001	Sequenced	PASS Stringent criteria	Salmonella enterica	Typhimurium	15.5	28085	4956002	332	98.98
FD01843909	Salmonella	America	2016	Sequenced	PASS Stringent criteria	Salmonella enterica	Panama	46.2	104569	4825749	88	97.92
FD01843910	Salmonella	Africa	2013	Sequenced	PASS Stringent criteria	Salmonella enterica	Durban	71.4	221354	4496136	63	97.76
FD01843911	Salmonella	Africa	2012	Sequenced	PASS Stringent criteria	Salmonella enterica	Panama	123.4	308166	4597725	63	98.98
FD01843912	Salmonella	America	2012	Sequenced	PASS Stringent criteria	Salmonella enterica	Panama	59.4	151364	4583029	58	98.65
FD01843913	Salmonella	America	2011	Sequenced	PASS Stringent criteria	Salmonella enterica	Panama	91	201805	4868439	72	98.53
FD01843914	Salmonella	America	2011	Sequenced	PASS Stringent criteria	Salmonella enterica	Panama	170.5	208894	4611386	57	98.73
FD01843915	Salmonella	Europe	2011	Sequenced	PASS Stringent criteria	Salmonella enterica	Panama	146.4	159981	4713493	106	98.23
FD01843916	Salmonella	Africa	2011	Sequenced	PASS Stringent criteria	Salmonella enterica	Panama	46.5	159005	4697320	54	98.79
FD01843917	Salmonella	America	2013	Sequenced	FAIL	Homo sapiens		119.3	117464	4854517	223	68.96
FD01843918	Salmonella	America	2013	Sequenced	PASS Stringent criteria	Salmonella enterica	Panama	57	193095	4647716	46	99.18
FD01843919	Salmonella	Africa	2012	Sequenced	PASS Stringent criteria	Salmonella enterica	Panama	107.9	214811	4704288	86	99.51
FD01843920	Salmonella	Africa	2012	Sequenced	PASS Stringent criteria	Salmonella enterica	Panama	56.5	210635	4684823	59	98.9
FD01843921	Salmonella	America	2011	Sequenced	PASS Stringent criteria	Salmonella enterica	Panama	89.5	231575	4541998	45	99.08
FD01843922	Salmonella	Africa	2011	Sequenced	PASS Stringent criteria	Salmonella enterica	Panama	126.7	255776	4687956	54	99.07
FD01843923	Salmonella	Africa	2011	Sequenced	PASS Stringent criteria	Salmonella enterica	Panama	56.9	185150	4682038	80	99.09
FD01843924	Salmonella	America	2011	Sequenced	PASS Stringent criteria	Salmonella enterica	Panama	103.8	288645	4680228	59	99.23
FD01843925	Salmonella	America	2013	Sequenced	PASS Stringent criteria	Salmonella enterica	Panama	45.1	110759	4345784	55	99
FD01843926	Salmonella	America	2013	Sequenced	PASS Stringent criteria	Salmonella enterica	Panama	73.7	181033	4622094	58	98.89
FD01843927	Salmonella	Africa	2012	Sequenced	PASS Stringent criteria	Salmonella enterica	Panama	47.1	175962	4605039	71	98.66
FD01843928	Salmonella	America	2012	Sequenced	PASS Stringent criteria	Salmonella enterica	Panama	53.3	170337	4727116	71	98.62
FD01843929	Salmonella	Europe	2011	Sequenced	PASS Stringent criteria	Salmonella enterica	Panama	75.8	167058	4730528	133	97.97
FD01843930	Salmonella	America	2011	Sequenced	PASS Stringent criteria	Salmonella enterica	Panama	80.7	171088	4574601	57	98.91
FD01843931	Salmonella	America	2011	Sequenced	PASS Stringent criteria	Salmonella enterica	Panama	103.1	274155	4530228	46	99.4
FD01843932	Salmonella	America	2010	Sequenced	PASS Stringent criteria	Salmonella enterica	Panama	24.3	36976	4472877	190	98.46
FD01843933	Salmonella	America	2013	Sequenced	PASS Stringent criteria	Salmonella enterica	Panama	69.2	201819	4535397	44	98.7
FD01843934	Salmonella	Europe	2013	Sequenced	PASS Stringent criteria	Salmonella enterica	Panama	66.1	195590	4740350	102	96.42
FD01843935	Salmonella	America	2012	Sequenced	PASS Stringent criteria	Salmonella enterica	Panama	34.5	220154	4423518	34	98.63
FD01843936	Salmonella	America	2012	Sequenced	PASS Stringent criteria	Salmonella enterica	Panama	48.6	205119	4734413	72	98.58
FD01843937	Salmonella	America	2011	Sequenced	PASS Stringent criteria	Salmonella enterica	Panama	50	215214	4639212	35	97.87
FD01843938	Salmonella	Africa	2011	Sequenced	PASS Stringent criteria	Salmonella enterica	Panama	54.3	225301	4733719	71	98.22
FD01843939	Salmonella	America	2011	Sequenced	PASS Stringent criteria	Salmonella enterica	Panama	108.7	313894	4733869	69	99.01
FD01843940	Salmonella	America	2010	Sequenced	PASS Stringent criteria	Salmonella enterica	Panama	41.4	225303	4561927	64	98.97
FD01843941	Salmonella	America	2013	Sequenced	PASS Stringent criteria	Salmonella enterica	Panama	14.2	24622	4618866	280	98.34
FD01843942	Salmonella	America	2013	Sequenced	PASS Stringent criteria	Salmonella enterica	Panama	38.3	206790	4476765	38	97.08
FD01843943	Salmonella	Africa	2012	Sequenced	PASS Stringent criteria	Salmonella enterica	Panama	28.2	160935	4530379	58	98.99
FD01843944	Salmonella	Europe	2012	Sequenced	PASS Stringent criteria	Salmonella enterica	Panama	22.1	59127	4801550	146	95.84
FD01843945	Salmonella	Africa	2011	Sequenced	PASS Stringent criteria	Salmonella enterica	Panama	44.5	201800	4686669	56	98.76
FD01843946	Salmonella	America	2011	Sequenced	PASS Stringent criteria	Salmonella enterica	Panama	66.9	180886	4547646	59	99.05
FD01843947	Salmonella	America	2011	Sequenced	PASS Stringent criteria	Salmonella enterica	Panama	90	394943	4565120	42	96.4
FD01843948	Salmonella	America	2010	Sequenced	PASS Stringent criteria	Salmonella enterica	Panama	99.3	193100	4737387	70	98.4
FD01843949	Salmonella	America	2013	Sequenced	FAIL	Salmonella enterica		1.5	1312	129138	94	98.79
FD01843950	Salmonella	Africa	2012	Sequenced	PASS Stringent criteria	Salmonella enterica	Panama	35.1	151297	4626058	56	98.51
FD01843951	Salmonella	Africa	2012	Sequenced	PASS Stringent criteria	Salmonella enterica	Panama	18	47140	4439689	163	98.84
FD01843952	Salmonella	America	2012	Sequenced	PASS Stringent criteria	Salmonella enterica	Panama	46.5	212159	4607146	49	98.29
FD01843953	Salmonella	Africa	2011	Sequenced	PASS Stringent criteria	Salmonella enterica	Panama	40.9	225127	4690168	63	98.84
FD01843954	Salmonella	Africa	2011	Sequenced	RESCUE Relaxed criteria	Salmonella enterica	Panama	17.3	11384	4504318	622	96.14
FD01843955	Salmonella	Africa	2011	Sequenced	PASS Stringent criteria	Salmonella enterica	Panama	71.7	176379	4731012	78	99.12
FD01843956	Salmonella	America	2010	Sequenced	PASS Stringent criteria	Salmonella enterica	Panama	25.3	67746	4516675	111	97.03
FD01843957	Salmonella	Africa	2013	Sequenced	PASS Stringent criteria	Salmonella enterica	Panama	40.3	190699	4709630	44	98.67
FD01843958	Salmonella	Africa	2012	Sequenced	PASS Stringent criteria	Salmonella enterica	Panama	40	206737	4718549	52	97.75
FD01843959	Salmonella	Africa	2012	Sequenced	PASS Stringent criteria	Salmonella enterica		36.4	206787	4541251	75	98.93
FD01843960	Salmonella	Africa	2012	Sequenced	PASS Stringent criteria	Salmonella enterica	Panama	41.4	225301	4723529	55	98.67
FD01843961	Salmonella	Europe	2011	Sequenced	PASS Stringent criteria	Salmonella enterica	Panama	101.4	144883	4742643	110	96.9
FD01843962	Salmonella	America	2011	Sequenced	PASS Stringent criteria	Salmonella enterica	Panama	41.1	216086	4535354	44	98.6
FD01843963	Salmonella	Africa	2011	Sequenced	PASS Stringent criteria	Salmonella enterica	Panama	63.7	189770	4613799	85	98.64
FD01843964	Salmonella	Africa	2010	Sequenced	PASS Stringent criteria	Salmonella enterica	Panama	71.1	165645	4764721	75	99.01
FD01843965	Salmonella	America	2013	Sequenced	PASS Stringent criteria	Salmonella enterica	Panama	29.6	168217	4457412	54	98.56
FD01843966	Salmonella	Europe	2012	Sequenced	PASS Stringent criteria	Salmonella enterica	Panama	137.6	205450	4709239	71	95.93
FD01843967	Salmonella	Africa	2012	Sequenced	PASS Stringent criteria	Salmonella enterica	Panama	19.6	42945	4708445	170	97.44
FD01843968	Salmonella	America	2012	Sequenced	PASS Stringent criteria	Salmonella enterica	Panama	35.3	170983	4407168	37	98.23
FD01843969	Salmonella	America	2011	Sequenced	PASS Stringent criteria	Salmonella enterica	Panama	30.3	127650	4622218	66	96.2
FD01843970	Salmonella	Europe	2011	Sequenced	PASS Stringent criteria	Salmonella enterica	Panama	112.1	200206	4753162	109	96.51
FD01843971	Salmonella	Africa	2011	Sequenced	PASS Stringent criteria	Salmonella enterica	Panama	107.1	263041	4560928	59	99.17
FD01843972	Salmonella	Africa	2010	Sequenced	PASS Stringent criteria	Salmonella enterica	Panama	51	313895	4737509	51	88.97
FD01843973	Salmonella	America	2013	Sequenced	PASS Stringent criteria	Salmonella enterica	Panama	116.3	274155	4557969	42	99.19
FD01843974	Salmonella	Africa	2012	Sequenced	PASS Stringent criteria	Salmonella enterica	Panama	200.6	189829	4578840	84	99.57
FD01843975	Salmonella	America	2012	Sequenced	PASS Stringent criteria	Salmonella enterica	Panama	40.2	225303	4549997	57	98.47
FD01843976	Salmonella	America	2012	Sequenced	PASS Stringent criteria	Salmonella enterica	Panama	31.4	168348	4539866	70	98.8
FD01843977	Salmonella	Africa	2011	Sequenced	PASS Stringent criteria	Salmonella enterica	Panama	41.4	195699	4720822	51	98.79
FD01843978	Salmonella	America	2011	Sequenced	PASS Stringent criteria	Salmonella enterica	Panama	61.1	189143	4741959	67	97.35
FD01843979	Salmonella	Africa	2011	Sequenced	PASS Stringent criteria	Salmonella enterica	Panama	42.6	170317	4625164	84	96.37
FD01843980	Salmonella	America	2010	Sequenced	PASS Stringent criteria	Salmonella enterica	Panama	69.8	201802	4571523	68	99.09
FD01843981	Salmonella	America	2013	Sequenced	PASS Stringent criteria	Salmonella enterica	Panama	34.9	203744	4526214	58	99.15
FD01843982	Salmonella	Africa	2012	Sequenced	PASS Stringent criteria	Salmonella enterica	Panama	71.5	225303	4557920	67	98.75
FD01843983	Salmonella	America	2012	Sequenced	PASS Stringent criteria	Salmonella enterica	Panama	57.1	212118	4540800	44	98.84
FD01843984	Salmonella	America	2012	Sequenced	PASS Stringent criteria	Salmonella enterica	Panama	52.6	246264	4573992	45	98.5
FD01843985	Salmonella	Africa	2011	Sequenced	PASS Stringent criteria	Salmonella enterica	Panama	78.5	165588	4766471	76	98.81
FD01843986	Salmonella	Africa	2011	Sequenced	PASS Stringent criteria	Salmonella enterica	Panama	34.9	225301	4711481	73	98.37
FD01843987	Salmonella	America	2011	Sequenced	PASS Stringent criteria	Salmonella enterica	Panama	68.9	201797	4727235	66	99.11
FD01843988	Salmonella	America	2010	Sequenced	PASS Stringent criteria	Salmonella enterica	Panama	81.7	156291	4758378	69	99.08
FD01843989	Salmonella	Africa	2013	Sequenced	PASS Stringent criteria	Salmonella enterica	Panama	49.6	151134	4623152	61	98.46
FD01843990	Salmonella	Africa	2012	Sequenced	PASS Stringent criteria	Salmonella enterica	Panama	78.4	225303	4552964	56	98.8
FD01843991	Salmonella	America	2012	Sequenced	PASS Stringent criteria	Salmonella enterica	Panama	24.6	105728	4589005	143	95.39
FD01843992	Salmonella	America	2012	Sequenced	PASS Stringent criteria	Salmonella enterica	Panama	78.3	274154	4440493	51	99.02
FD01843993	Salmonella	America	2011	Sequenced	PASS Stringent criteria	Salmonella enterica	Panama	113.9	319133	4733939	59	99.15
FD01843994	Salmonella	Africa	2011	Sequenced	PASS Stringent criteria	Salmonella enterica	Panama	27.7	122912	4565976	67	98.34
FD01843995	Salmonella	America	2011	Sequenced	PASS Stringent criteria	Salmonella enterica	Panama	54.5	165185	4563204	64	98.72
FD01843996	Salmonella	Africa	2010	Sequenced	PASS Stringent criteria	Salmonella enterica	Panama	111	184497	4545983	53	99.23
FD01843997	Salmonella	America	2013	Sequenced	PASS Stringent criteria	Salmonella enterica	Panama	27	127476	4483650	66	98.27
FD01843998	Salmonella	America	2012	Sequenced	PASS Stringent criteria	Salmonella enterica	Panama	70.5	263090	4709180	58	98.68
FD01843999	Salmonella	America	2012	Sequenced	PASS Stringent criteria	Salmonella enterica	Panama	67.1	185631	4565760	55	98.43
FD01844000	Salmonella	America	2012	Sequenced	PASS Stringent criteria	Salmonella enterica	Panama	70.6	229822	4682739	47	98.34
FD01844001	Salmonella	Africa	2011	Sequenced	PASS Stringent criteria	Salmonella enterica	Panama	124.7	293565	4608616	58	98.94
FD01844002	Salmonella	Europe	2011	Sequenced	PASS Stringent criteria	Salmonella enterica	Panama	97.5	263243	4594105	65	98.43
FD01844003	Salmonella	Africa	2011	Sequenced	PASS Stringent criteria	Salmonella enterica	Panama	81.7	165294	4718117	70	98.79
FD01844004	Salmonella	America	2010	Sequenced	PASS Stringent criteria	Salmonella enterica	Panama	166.6	256227	4583608	55	99.34
FD01844005	Salmonella	America	2004	Sequenced	PASS Stringent criteria	Salmonella enterica	Typhimurium	32.1	27417	4955203	325	95.73
FD01844006	Salmonella	America	2000	Failed sequencing
FD01844013	Salmonella	America	2003	Failed sequencing
FD01844014	Salmonella	America	2002	Failed sequencing
FD01844021	Salmonella	America	2003	Sequenced	RESCUE Relaxed criteria	Salmonella enterica	Typhimurium	30.5	15150	4987059	543	94.62
FD01844022	Salmonella	America	2007	Failed sequencing
FD01844029	Salmonella	America	2004	Sequenced	FAIL	Salmonella enterica		0.3				81.71
FD01844030	Salmonella	America	2011	Failed sequencing
FD01844037	Salmonella	America	2004	Sequenced	FAIL	Salmonella enterica		18.5	8719	4608801	765	99.1
FD01844045	Salmonella	America	2005	Sequenced	RESCUE Relaxed criteria	Salmonella enterica	Typhimurium	19	16642	4814911	524	97.72
FD01844053	Salmonella	America	2005	Failed sequencing
FD01844061	Salmonella	America	2003	Failed sequencing
FD01844069	Salmonella	America	2003	Failed sequencing
FD01844077	Salmonella	America	2003	Failed sequencing
FD01844085	Salmonella	America	2000	Sequenced	PASS Stringent criteria	Salmonella enterica	Typhimurium	63.1	22644	5131559	460	95.23
FD01844093	Salmonella	America	2003	Failed sequencing
FD01844197	Salmonella	Africa	2005	Sequenced	PASS Stringent criteria	Salmonella enterica	Typhimurium	58.1	110741	4958190	99	99.05
FD01844198	Salmonella	Africa	2005	Sequenced	FAIL	Salmonella enterica		0.4				93.75
FD01844199	Salmonella	Africa	2005	Sequenced	PASS Stringent criteria	Salmonella enterica	Typhimurium	37.1	222404	4964369	112	99.14
FD01844200	Salmonella	Africa	2005	Sequenced	PASS Stringent criteria	Salmonella enterica	Typhimurium	18.1	129577	4749350	76	99.91
FD01844201	Salmonella	Africa	2005	Sequenced	PASS Stringent criteria	Salmonella enterica	Typhimurium	34.1	172168	4872607	66	99.25
FD01844202	Salmonella	Africa	2006	Sequenced	PASS Stringent criteria	Salmonella enterica	Typhimurium	36.5	172105	4807510	79	94.42
FD01844203	Salmonella	Africa	2006	Sequenced	PASS Stringent criteria	Salmonella enterica	Typhimurium	32.8	60006	4872027	171	99.48
FD01844204	Salmonella	Africa	2006	Sequenced	PASS Stringent criteria	Salmonella enterica	Enteritidis	19.2	38620	4693086	197	99.39
FD01844205	Salmonella	Africa	2005	Sequenced	PASS Stringent criteria	Salmonella enterica	Typhimurium	26.5	74369	5061001	184	98.03
FD01844206	Salmonella	Africa	2005	Sequenced	FAIL	Salmonella enterica		0.3				93.98
FD01844207	Salmonella	Africa	2005	Sequenced	PASS Stringent criteria	Salmonella enterica	Typhimurium	46.1	222403	4966818	97	99.14
FD01844208	Salmonella	Africa	2005	Sequenced	PASS Stringent criteria	Salmonella enterica	Typhimurium	51.4	178733	4823415	91	99.89
FD01844209	Salmonella	Africa	2005	Sequenced	PASS Stringent criteria	Salmonella enterica	Typhimurium	35.8	222404	4950519	105	99.12
FD01844210	Salmonella	Africa	2006	Sequenced	PASS Stringent criteria	Salmonella enterica	Typhimurium	22.6	41870	4848724	192	99.71
FD01844211	Salmonella	Africa	2006	Sequenced	FAIL	Salmonella enterica		0.2				99.63
FD01844212	Salmonella	Africa	2006	Sequenced	PASS Stringent criteria	Salmonella enterica	Typhimurium	30.5	81336	4896320	123	98.91
FD01844213	Salmonella	Africa	2005	Sequenced	PASS Stringent criteria	Salmonella enterica	Typhimurium	62.9	159123	4830762	99	99.25
FD01844214	Salmonella	Africa	2005	Sequenced	FAIL	Salmonella enterica		0.4				99.27
FD01844215	Salmonella	Africa	2005	Sequenced	PASS Stringent criteria	Salmonella enterica	Typhimurium	44.4	172144	4955031	125	99.81
FD01844216	Salmonella	Africa	2005	Sequenced	PASS Stringent criteria	Salmonella enterica	Typhimurium	40.3	259114	4965850	108	99.03
FD01844217	Salmonella	Africa	2005	Sequenced	RESCUE Clean-up	Salmonella enterica	Typhimurium	48.9	91509	4986356	100	48.56
FD01844218	Salmonella	Africa	2006	Sequenced	PASS Stringent criteria	Salmonella enterica	Typhimurium	22.9	73945	4903021	143	99.68
FD01844219	Salmonella	Africa	2006	Sequenced	PASS Stringent criteria	Salmonella enterica	Typhimurium	34.3	119363	4901448	131	99.68
FD01844220	Salmonella	Africa	2006	Sequenced	PASS Stringent criteria	Salmonella enterica	Typhimurium	25.1	105947	4843971	130	99.76
FD01844221	Salmonella	Africa	2005	Sequenced	RESCUE Relaxed criteria	Salmonella enterica	Typhimurium	24.8	14136	4775072	536	98.74
FD01844222	Salmonella	Africa	2005	Sequenced	PASS Stringent criteria	Salmonella enterica	Typhimurium	69.8	222404	4973535	92	99.02
FD01844223	Salmonella	Africa	2005	Sequenced	PASS Stringent criteria	Salmonella enterica	Typhimurium	42.9	348908	4935221	78	99.85
FD01844224	Salmonella	Africa	2005	Sequenced	PASS Stringent criteria	Salmonella enterica	Typhimurium	42.5	225595	4918368	83	99.86
FD01844225	Salmonella	Africa	2005	Sequenced	PASS Stringent criteria	Salmonella enterica	Typhimurium	35.8	187943	4965606	119	98.93
FD01844226	Salmonella	Africa	2006	Sequenced	PASS Stringent criteria	Salmonella enterica	Typhimurium	29.7	120730	4929560	82	99.82
FD01844227	Salmonella	Africa	2006	Sequenced	RESCUE Relaxed criteria	Salmonella enterica	Typhimurium	18.7	19434	4773155	395	99.22
FD01844228	Salmonella	Africa	2006	Sequenced	PASS Stringent criteria	Salmonella enterica	Typhimurium	28.7	110372	4784325	107	99.67
FD01844229	Salmonella	Africa	2005	Sequenced	PASS Stringent criteria	Salmonella enterica	Typhimurium	50.6	172214	5158317	120	98.58
FD01844230	Salmonella	Africa	2005	Sequenced	PASS Stringent criteria	Salmonella enterica	Typhi	68.9	153377	4880002	86	99.43
FD01844231	Salmonella	Africa	2005	Sequenced	FAIL	Salmonella enterica		17.7	15060	4896907	517	80.06
FD01844232	Salmonella	Africa	2005	Sequenced	PASS Stringent criteria	Salmonella enterica	Typhimurium	38.1	225864	4965746	116	98.47
FD01844233	Salmonella	Africa	2005	Sequenced	PASS Stringent criteria	Salmonella enterica	Typhimurium	34.4	222248	4940508	104	99.72
FD01844234	Salmonella	Africa	2006	Sequenced	PASS Stringent criteria	Salmonella enterica	Typhimurium	32.1	145425	5164584	101	97.75
FD01844235	Salmonella	Africa	2006	Sequenced	PASS Stringent criteria	Salmonella enterica	Typhimurium	39.7	186513	4882546	74	99.81
FD01844236	Salmonella	Africa	2006	Sequenced	PASS Stringent criteria	Salmonella enterica	Typhimurium	28.3	49251	4920938	171	97.29
FD01844237	Salmonella	Africa	2005	Sequenced	PASS Stringent criteria	Salmonella enterica	Typhimurium	43.4	172796	4930461	91	99.84
FD01844238	Salmonella	Africa	2005	Sequenced	FAIL	Salmonella enterica		0.3				95.64
FD01844239	Salmonella	Africa	2005	Sequenced	PASS Stringent criteria	Salmonella enterica	Typhimurium	31.7	267944	4977146	75	99.31
FD01844240	Salmonella	Africa	2005	Sequenced	PASS Stringent criteria	Salmonella enterica	Typhimurium	53.7	204399	4918427	90	99.83
FD01844241	Salmonella	Africa	2005	Sequenced	PASS Stringent criteria	Salmonella enterica	Typhimurium	39.8	247037	4888562	112	98.79
FD01844242	Salmonella	Africa	2006	Sequenced	PASS Stringent criteria	Salmonella enterica	Typhimurium	47.4	145922	5194607	100	97.43
FD01844243	Salmonella	Africa	2006	Sequenced	PASS Stringent criteria	Salmonella enterica	Typhimurium	30.9	145923	4857140	74	99.79
FD01844244	Salmonella	Africa	2006	Sequenced	PASS Stringent criteria	Salmonella enterica	Typhimurium	33.2	150213	5161522	111	97.8
FD01844245	Salmonella	Africa	2005	Sequenced	PASS Stringent criteria	Salmonella enterica	Typhimurium	61.9	149303	4891995	102	99.87
FD01844246	Salmonella	Africa	2005	Sequenced	PASS Stringent criteria	Salmonella enterica	Typhimurium	75.5	176673	4980784	94	97.88
FD01844247	Salmonella	Africa	2005	Sequenced	PASS Stringent criteria	Salmonella enterica	Typhimurium	49.7	267944	4971317	93	99.28
FD01844248	Salmonella	Africa	2005	Sequenced	PASS Stringent criteria	Salmonella enterica	Typhimurium	45.7	225902	4895377	105	99.35
FD01844249	Salmonella	Africa	2005	Sequenced	PASS Stringent criteria	Salmonella enterica	Typhimurium	53.6	207558	5041468	107	98.48
FD01844250	Salmonella	Africa	2006	Sequenced	PASS Stringent criteria	Salmonella enterica	Typhimurium	39	176728	4940722	70	97.86
FD01844251	Salmonella	Africa	2006	Sequenced	PASS Stringent criteria	Salmonella enterica	Typhimurium	27.4	98271	4920531	104	99.16
FD01844252	Salmonella	Africa	2006	Sequenced	PASS Stringent criteria	Salmonella enterica	Typhimurium	30.7	81970	5003280	128	96.74
FD01844253	Salmonella	Africa	2005	Sequenced	PASS Stringent criteria	Salmonella enterica	Typhimurium	61.1	176673	4962666	94	98.13
FD01844254	Salmonella	Africa	2005	Sequenced	PASS Stringent criteria	Salmonella enterica	Typhimurium	57.5	172251	5213853	124	97.77
FD01844255	Salmonella	Africa	2005	Sequenced	PASS Stringent criteria	Salmonella enterica	Typhimurium	39.2	222829	4968865	98	98.94
FD01844256	Salmonella	Africa	2005	Sequenced	PASS Stringent criteria	Salmonella enterica	Typhimurium	43.9	222247	5105391	155	98.53
FD01844257	Salmonella	Africa	2005	Sequenced	PASS Stringent criteria	Salmonella enterica	Typhimurium	43.7	133121	5246607	121	95.87
FD01844258	Salmonella	Africa	2006	Sequenced	PASS Stringent criteria	Salmonella enterica	Typhimurium	18.6	65633	4792726	122	99.81
FD01844259	Salmonella	Africa	2006	Sequenced	PASS Stringent criteria	Salmonella enterica	Typhimurium	38.7	217051	4998816	106	99.21
FD01844260	Salmonella	Africa	2006	Sequenced	PASS Stringent criteria	Salmonella enterica	Dublin	56.9	223177	4895696	61	99.78
FD01844261	Salmonella	Africa	2005	Sequenced	PASS Stringent criteria	Salmonella enterica	Typhimurium	64.6	149303	4926727	90	97.11
FD01844262	Salmonella	Africa	2005	Sequenced	PASS Stringent criteria	Salmonella enterica	Typhimurium	70.5	222860	4972559	96	98.65
FD01844263	Salmonella	Africa	2005	Sequenced	PASS Stringent criteria	Salmonella enterica	Typhimurium	63.1	271146	5059688	91	98.69
FD01844264	Salmonella	Africa	2005	Sequenced	PASS Stringent criteria	Salmonella enterica	Typhimurium	68.6	282546	4757398	95	99.61
FD01844265	Salmonella	Africa	2005	Sequenced	PASS Stringent criteria	Salmonella enterica	Typhimurium	37.7	186329	4844557	60	99.67
FD01844266	Salmonella	Africa	2006	Sequenced	PASS Stringent criteria	Salmonella enterica	Typhimurium	40.7	172219	4948267	84	98.7
FD01844267	Salmonella	Africa	2006	Sequenced	PASS Stringent criteria	Salmonella enterica	Typhimurium	34.9	110331	4807642	109	97.96
FD01844268	Salmonella	Africa	2006	Sequenced	PASS Stringent criteria	Salmonella enterica	Typhimurium	50.4	150196	4949816	104	98.8
FD01844269	Salmonella	Africa	2005	Sequenced	FAIL	Salmonella enterica		0.2				93.92
FD01844270	Salmonella	Africa	2005	Sequenced	PASS Stringent criteria	Salmonella enterica	Typhimurium	85.7	178993	4971803	97	98.11
FD01844271	Salmonella	Africa	2005	Sequenced	PASS Stringent criteria	Salmonella enterica	Typhimurium	56.8	175321	5179725	173	94.99
FD01844272	Salmonella	Africa	2005	Sequenced	PASS Stringent criteria	Salmonella enterica	Typhimurium	36.8	219315	4844600	58	99.29
FD01844273	Salmonella	Africa	2005	Sequenced	PASS Stringent criteria	Salmonella enterica	Typhimurium	65	188014	5215203	112	97.75
FD01844274	Salmonella	Africa	2006	Sequenced	PASS Stringent criteria	Salmonella enterica	Typhimurium	38.2	176732	4939885	77	99.14
FD01844275	Salmonella	Africa	2006	Sequenced	PASS Stringent criteria	Salmonella enterica	Typhimurium	50	222404	4865504	80	99.77
FD01844276	Salmonella	Africa	2006	Sequenced	PASS Stringent criteria	Salmonella enterica	Typhimurium	41.1	120725	4900324	91	99.61
FD01844277	Salmonella	Africa	2005	Sequenced	PASS Stringent criteria	Salmonella enterica	Typhimurium	27.3	31121	4769981	251	99.75
FD01844278	Salmonella	Africa	2005	Sequenced	PASS Stringent criteria	Salmonella enterica	Typhimurium	54.4	202122	4966688	95	99.31
FD01844279	Salmonella	Africa	2005	Sequenced	PASS Stringent criteria	Salmonella enterica	Typhimurium	36.5	175517	4829690	55	99.88
FD01844280	Salmonella	Africa	2005	Sequenced	PASS Stringent criteria	Salmonella enterica	Typhimurium	43.3	170271	5247123	108	97.62
FD01844281	Salmonella	Africa	2005	Sequenced	PASS Stringent criteria	Salmonella enterica	Typhimurium	29.5	149178	5204624	101	97.5
FD01844282	Salmonella	Africa	2006	Sequenced	PASS Stringent criteria	Salmonella enterica	Typhimurium	50.2	129571	4814759	106	99.87
FD01844283	Salmonella	Africa	2006	Sequenced	PASS Stringent criteria	Salmonella enterica	Typhimurium	132.2	149124	4914991	103	97.98
FD01844284	Salmonella	Africa	2006	Sequenced	PASS Stringent criteria	Salmonella enterica	Typhimurium	25	71803	5147034	152	98.02
FD01844285	Salmonella	Africa	2005	Sequenced	PASS Stringent criteria	Salmonella enterica	Typhimurium	139.3	149118	5335782	186	90.05
FD01844286	Salmonella	Africa	2005	Sequenced	PASS Stringent criteria	Salmonella enterica	Typhimurium	67.4	187929	5106291	111	99.08
FD01844287	Salmonella	Africa	2005	Sequenced	PASS Stringent criteria	Salmonella enterica	Typhimurium	76.5	176857	5188329	125	99.06
FD01844288	Salmonella	Africa	2005	Sequenced	PASS Stringent criteria	Salmonella enterica	Typhimurium	49.2	251733	4867280	72	99.86
FD01844289	Salmonella	Africa	2006	Sequenced	PASS Stringent criteria	Salmonella enterica	Typhimurium	24.5	145060	4906403	74	99.74
FD01844290	Salmonella	Africa	2006	Sequenced	PASS Stringent criteria	Salmonella enterica	Typhimurium	41.3	172169	5042390	78	95.14
FD01844291	Salmonella	Africa	2006	Sequenced	PASS Stringent criteria	Salmonella enterica	Typhimurium	42.3	118166	4875746	85	99.78
FD01844292	Salmonella	Africa	2006	Sequenced	PASS Stringent criteria	Salmonella enterica	Typhimurium	47.7	115062	4846159	111	99.88
FD01844293	Shigella	Asia	2011	Sequenced					1398	8108	6
FD01844294	Shigella	Africa	2010	Sequenced					23506	4371266	419
FD01844295	Shigella	Africa	2009	Sequenced					12740	3976100	574
FD01844301	Shigella	Asia	2011	Sequenced					21328	4319385	451
FD01844302	Shigella	Africa	2010	Sequenced					39356	5026562	496
FD01844303	Shigella	Africa	2009	Sequenced					4947	3897496	1019
FD01844309	Shigella	Asia	2011	Sequenced					17364	4297856	438
FD01844310	Shigella	Africa	2010	Sequenced					19198	4303904	602
FD01844311	Shigella	Asia	2008	Sequenced					7387	3968542	790
FD01844317	Shigella	Asia	2011	Sequenced					10747	4111268	664
FD01844318	Shigella	Africa	2011	Sequenced					17741	4080176	442
FD01844319	Shigella	Asia	2010	Sequenced					26721	4404017	513
FD01844325	Shigella	Asia	2011	Sequenced					25406	4276389	450
FD01844326	Shigella	Africa	2008	Sequenced					42898	4856593	414
FD01844327	Shigella	Asia	2010	Sequenced					24707	4387150	603
FD01844333	Shigella	Africa	2010	Sequenced					1642	269904	158
FD01844334	Shigella	Asia	2010	Sequenced					8545	4060416	742
FD01844335	Shigella	Africa	2008	Sequenced					34251	4424236	354
FD01844341	Shigella	Asia	2011	Sequenced					2017	6458	3
FD01844342	Shigella	Asia	2010	Sequenced					29144	4086556	286
FD01844343	Shigella	Africa	2009	Sequenced					25425	4432625	412
FD01844349	Shigella	Asia	2011	Sequenced					6299	3614568	827
FD01844350	Shigella	Asia	2010	Sequenced					30016	4310131	405
FD01844351	Shigella	Africa	2010	Sequenced					27547	4310430	427
FD01844357	Shigella	Africa	2010	Sequenced					17975	4131103	423
FD01844358	Shigella	Asia	2010	Sequenced					20258	4278537	468
FD01844365	Shigella	Africa	2010	Sequenced					14024	4058699	526
FD01844366	Shigella	Asia	2010	Sequenced					17880	4230270	718
FD01844373	Shigella	Africa	2010	Sequenced					17993	4575782	602
FD01844374	Shigella	Asia	2010	Sequenced					25525	4404538	526
FD01844381	Shigella	Africa	2010	Sequenced					19026	4072034	428
FD01844382	Shigella	Africa	2009	Sequenced					29230	4369706	480
FD01844389	Salmonella	Africa	2009	Sequenced	PASS Stringent criteria	Salmonella enterica	Typhimurium	37.8	35741	4754853	251	99.68
FD01844390	Salmonella	Africa	2009	Sequenced	FAIL	Salmonella enterica		0.3				93.09
FD01844391	Salmonella	Africa	2009	Sequenced	PASS Stringent criteria	Salmonella enterica	Typhimurium	38.4	115555	4901837	92	99.59
FD01844392	Salmonella	Africa	2010	Sequenced	PASS Stringent criteria	Salmonella enterica	Typhimurium	30.1	53694	4777098	152	99.59
FD01844393	Salmonella	Africa	2010	Sequenced	PASS Stringent criteria	Salmonella enterica	Typhimurium	30	100140	4853545	106	99.61
FD01844394	Salmonella	Africa	2011	Sequenced	FAIL	Salmonella enterica		0.3				91.48
FD01844395	Salmonella	Africa	2011	Sequenced	PASS Stringent criteria	Salmonella enterica	Typhimurium	32.1	149426	4807876	71	99.81
FD01844396	Salmonella	Africa	2012	Sequenced	RESCUE Relaxed criteria	Salmonella enterica	Typhimurium	15.5	12739	4644618	626	99.7
FD01844397	Salmonella	Africa	2009	Sequenced	PASS Stringent criteria	Salmonella enterica	Typhimurium	31.5	81708	4816909	124	99.78
FD01844398	Salmonella	Africa	2009	Sequenced	PASS Stringent criteria	Salmonella enterica	Typhimurium	21.3	20657	4741940	328	98.69
FD01844399	Salmonella	Africa	2009	Sequenced	PASS Stringent criteria	Salmonella enterica	Typhimurium	39.8	149303	4829889	65	99.64
FD01844400	Salmonella	Africa	2010	Sequenced	PASS Stringent criteria	Salmonella enterica	Typhimurium	23.2	60017	4930219	160	99.05
FD01844401	Salmonella	Africa	2010	Sequenced	PASS Stringent criteria	Salmonella enterica	Typhimurium	34.1	91746	4842367	102	99.63
FD01844402	Salmonella	Africa	2011	Sequenced	PASS Stringent criteria	Salmonella enterica	Typhimurium	36.2	121878	4989895	94	97.35
FD01844403	Salmonella	Africa	2011	Sequenced	FAIL	Salmonella enterica		0.1				100
FD01844404	Salmonella	Africa	2012	Sequenced	PASS Stringent criteria	Salmonella enterica	Typhimurium	34.3	54120	4764231	174	99.65
FD01844405	Salmonella	Africa	2009	Sequenced	PASS Stringent criteria	Salmonella enterica	Typhimurium	40	98239	4901464	105	99.56
FD01844406	Salmonella	Africa	2009	Sequenced	PASS Stringent criteria	Salmonella enterica	Typhimurium	34.1	120689	4875929	77	99.45
FD01844407	Salmonella	Africa	2009	Sequenced	PASS Stringent criteria	Salmonella enterica	Typhimurium	27.9	185186	4839416	53	99.69
FD01844408	Salmonella	Africa	2010	Sequenced	PASS Stringent criteria	Salmonella enterica	Typhimurium	23.8	124296	4754486	70	99.72
FD01844409	Salmonella	Africa	2010	Sequenced	PASS Stringent criteria	Salmonella enterica	Typhimurium	29.9	172211	4900834	72	99.84
FD01844410	Salmonella	Africa	2011	Sequenced	PASS Stringent criteria	Salmonella enterica	Typhimurium	44.1	172185	4906984	101	99.65
FD01844411	Salmonella	Africa	2011	Sequenced	PASS Stringent criteria	Salmonella enterica	Typhimurium	38.6	172190	4862480	61	99.7
FD01844412	Salmonella	Africa	2012	Sequenced	PASS Stringent criteria	Salmonella enterica	Typhimurium	32.9	100459	4910242	122	94.65
FD01844413	Salmonella	Africa	2009	Sequenced	PASS Stringent criteria	Salmonella enterica	Typhimurium	58.9	133176	4784300	116	96.88
FD01844414	Salmonella	Africa	2009	Sequenced	PASS Stringent criteria	Salmonella enterica	Typhimurium	51	175768	4863760	101	99.67
FD01844415	Salmonella	Africa	2010	Sequenced	FAIL	Salmonella enterica		7.2	2552	3312021	1473	99.47
FD01844416	Salmonella	Africa	2010	Sequenced	PASS Stringent criteria	Salmonella enterica	Typhimurium	32.6	91053	4859271	91	99.72
FD01844417	Salmonella	Africa	2010	Sequenced	PASS Stringent criteria	Salmonella enterica	Typhimurium	40.1	153053	4812927	60	99.62
FD01844418	Salmonella	Africa	2011	Sequenced	PASS Stringent criteria	Salmonella enterica	Typhimurium	37	172179	4844394	66	98.11
FD01844419	Salmonella	Africa	2012	Sequenced	PASS Stringent criteria	Salmonella enterica	Typhimurium	37.3	100216	4837215	89	99.39
FD01844420	Salmonella	Africa	2012	Sequenced	PASS Stringent criteria	Salmonella enterica	Typhimurium	24.4	52189	4847789	165	99.89
FD01844421	Salmonella	Africa	2009	Sequenced	PASS Stringent criteria	Salmonella enterica	Typhimurium	64.2	126753	4940536	123	99.83
FD01844422	Salmonella	Africa	2009	Sequenced	RESCUE Relaxed criteria	Salmonella enterica	Typhimurium	23.3	15449	4789287	486	98.97
FD01844423	Salmonella	Africa	2010	Sequenced	PASS Stringent criteria	Salmonella enterica	Typhimurium	28.8	137202	4833407	90	99.6
FD01844424	Salmonella	Africa	2010	Sequenced	PASS Stringent criteria	Salmonella enterica	Typhimurium	47.2	152610	5177519	85	93.49
FD01844425	Salmonella	Africa	2010	Sequenced	PASS Stringent criteria	Salmonella enterica	Typhimurium	37.3	176670	4934340	101	99.1
FD01844426	Salmonella	Africa	2011	Sequenced	PASS Stringent criteria	Salmonella enterica	Typhimurium	32.7	102014	4768611	92	99.22
FD01844427	Salmonella	Africa	2012	Sequenced	PASS Stringent criteria	Salmonella enterica	Typhimurium	33	173046	4647626	53	99.85
FD01844428	Salmonella	Africa	2012	Sequenced	PASS Stringent criteria	Salmonella enterica	Typhimurium	21	52315	4953173	189	99.75
FD01844429	Salmonella	Africa	2009	Sequenced	PASS Stringent criteria	Salmonella enterica	Typhimurium	32.9	83121	4914767	106	99.76
FD01844430	Salmonella	Africa	2009	Sequenced	PASS Stringent criteria	Salmonella enterica	Typhimurium	53	149421	4914776	108	99.2
FD01844431	Salmonella	Africa	2010	Sequenced	PASS Stringent criteria	Salmonella enterica	Typhimurium	22.9	55604	4850959	163	96.05
FD01844432	Salmonella	Africa	2010	Sequenced	FAIL	Salmonella enterica		11.2	4364	4310834	1281	99.55
FD01844433	Salmonella	Africa	2010	Sequenced	PASS Stringent criteria	Salmonella enterica	Typhimurium	22.3	175672	4934732	92	99.73
FD01844434	Salmonella	Africa	2011	Sequenced	PASS Stringent criteria	Salmonella enterica	Typhimurium	42	149421	4863045	85	99.13
FD01844435	Salmonella	Africa	2012	Sequenced	PASS Stringent criteria	Salmonella enterica	Typhimurium	40.4	129792	4872186	90	99.41
FD01844436	Salmonella	Africa	2013	Sequenced	PASS Stringent criteria	Salmonella enterica	Typhimurium	36.3	76703	4815175	131	99.84
FD01844437	Salmonella	Africa	2009	Sequenced	PASS Stringent criteria	Salmonella enterica	Typhimurium	32.1	64817	4874430	145	99.37
FD01844438	Salmonella	Africa	2009	Sequenced	PASS Stringent criteria	Salmonella enterica	Typhimurium	33.4	172187	4968840	77	97.9
FD01844439	Salmonella	Africa	2010	Sequenced	PASS Stringent criteria	Salmonella enterica	Typhimurium	29.3	149303	4905377	86	99.87
FD01844440	Salmonella	Africa	2010	Sequenced	FAIL	Salmonella enterica		6.7	2544	3360330	1480	99.73
FD01844441	Salmonella	Africa	2010	Sequenced	PASS Stringent criteria	Salmonella enterica	Typhimurium	36	149315	4857185	107	99.73
FD01844442	Salmonella	Africa	2011	Sequenced	PASS Stringent criteria	Salmonella enterica	Typhimurium	31.6	109596	5003216	95	95.72
FD01844443	Salmonella	Africa	2012	Sequenced	PASS Stringent criteria	Salmonella enterica	Typhimurium	33.8	150180	4887687	75	99.93
FD01844444	Salmonella	Africa	2013	Sequenced	PASS Stringent criteria	Salmonella enterica	Typhimurium	31.3	44820	4802133	195	98.98
FD01844445	Salmonella	Africa	2009	Sequenced	PASS Stringent criteria	Salmonella enterica	Typhimurium	34.2	102016	4809405	91	99.56
FD01844446	Salmonella	Africa	2009	Sequenced	PASS Stringent criteria	Salmonella enterica	Typhimurium	28.1	159817	4911626	74	99.12
FD01844447	Salmonella	Africa	2010	Sequenced	PASS Stringent criteria	Salmonella enterica	Typhimurium	31.5	129145	4846824	77	98.95
FD01844448	Salmonella	Africa	2010	Sequenced	PASS Stringent criteria	Salmonella enterica	Typhimurium	22.9	39126	5114307	255	93.81
FD01844449	Salmonella	Africa	2010	Sequenced	PASS Stringent criteria	Salmonella enterica	Typhimurium	15.9	47296	4810964	166	99.79
FD01844450	Salmonella	Africa	2011	Sequenced	FAIL	Salmonella enterica		8.1	4391	4225897	1208	99.88
FD01844451	Salmonella	Africa	2012	Sequenced	PASS Stringent criteria	Salmonella enterica	Typhimurium	19.4	34880	4786462	222	99.71
FD01844452	Salmonella	Africa	2013	Sequenced	RESCUE Relaxed criteria	Salmonella enterica	Typhimurium	21.1	13712	4765493	541	99.61
FD01844453	Salmonella	Africa	2009	Sequenced	PASS Stringent criteria	Salmonella enterica	Typhimurium	30.5	68824	5070118	144	98.12
FD01844454	Salmonella	Africa	2009	Sequenced	PASS Stringent criteria	Salmonella enterica	Typhimurium	33.1	149341	4853903	70	99.67
FD01844455	Salmonella	Africa	2010	Sequenced	PASS Stringent criteria	Salmonella enterica	Typhimurium	36.2	145849	5172724	87	99.01
FD01844456	Salmonella	Africa	2010	Sequenced	PASS Stringent criteria	Salmonella enterica	Typhimurium	27.7	73921	4659338	123	99.78
FD01844457	Salmonella	Africa	2010	Sequenced	PASS Stringent criteria	Salmonella enterica	Typhimurium	36.2	176728	4816073	57	99.76
FD01844458	Salmonella	Africa	2011	Sequenced	PASS Stringent criteria	Salmonella enterica	Typhimurium	22.1	38182	4910769	256	98.41
FD01844459	Salmonella	Africa	2012	Sequenced	PASS Stringent criteria	Salmonella enterica	Typhimurium	35.1	247098	4883506	91	99.67
FD01844460	Salmonella	Africa	2013	Sequenced	PASS Stringent criteria	Salmonella enterica	Typhimurium	32.3	103697	5029776	99	98.7
FD01844461	Salmonella	Africa	2009	Sequenced	PASS Stringent criteria	Salmonella enterica	Typhimurium	43.3	125094	4853050	96	99.89
FD01844462	Salmonella	Africa	2009	Sequenced	PASS Stringent criteria	Salmonella enterica	Typhimurium	39.9	121785	4917012	139	92.12
FD01844463	Salmonella	Africa	2010	Sequenced	PASS Stringent criteria	Salmonella enterica	Typhimurium	32.4	31527	5014942	273	95.57
FD01844464	Salmonella	Africa	2010	Sequenced	PASS Stringent criteria	Salmonella enterica	Typhimurium	30	176048	4865630	59	99.87
FD01844465	Salmonella	Africa	2010	Sequenced	PASS Stringent criteria	Salmonella enterica	Typhimurium	29	102129	4945394	93	99.42
FD01844466	Salmonella	Africa	2011	Sequenced	FAIL	Salmonella enterica		16.8	8338	4651024	806	99.47
FD01844467	Salmonella	Africa	2012	Sequenced	PASS Stringent criteria	Salmonella enterica	Typhimurium	35.6	125083	4930298	75	98.52
FD01844468	Salmonella	Africa	2013	Sequenced	PASS Stringent criteria	Salmonella enterica	Typhimurium	34.2	89201	4895972	121	94.23
FD01844469	Salmonella	Africa	2009	Sequenced	PASS Stringent criteria	Salmonella enterica	Typhimurium	36.8	79278	4796721	92	99.77
FD01844470	Salmonella	Africa	2009	Sequenced	PASS Stringent criteria	Salmonella enterica	Dublin	37.6	187807	4814106	56	99.4
FD01844471	Salmonella	Africa	2010	Sequenced	PASS Stringent criteria	Salmonella enterica	Typhimurium	28.9	50004	4789763	155	99.73
FD01844472	Salmonella	Africa	2010	Sequenced	RESCUE Relaxed criteria	Salmonella enterica	Typhimurium	17.5	16533	4825230	423	99.66
FD01844473	Salmonella	Africa	2011	Sequenced	PASS Stringent criteria	Salmonella enterica	Typhimurium	25	83850	4907392	103	98.89
FD01844474	Salmonella	Africa	2011	Sequenced	PASS Stringent criteria	Salmonella enterica	Typhimurium	25.1	51135	4747844	159	99.66
FD01844475	Salmonella	Africa	2012	Sequenced	PASS Stringent criteria	Salmonella enterica	Typhimurium	26.7	65327	4828853	141	99.52
FD01844476	Salmonella	Africa	2013	Sequenced	RESCUE Relaxed criteria	Salmonella enterica	Typhimurium	36.6	14328	4667957	555	99.61
FD01844477	Salmonella	Africa	2009	Sequenced	FAIL	Salmonella enterica		0.3				93.58
FD01844478	Salmonella	Africa	2009	Sequenced	PASS Stringent criteria	Salmonella enterica	Typhimurium	47	126282	4937783	104	98.18
FD01844479	Salmonella	Africa	2010	Sequenced	PASS Stringent criteria	Salmonella enterica	Typhimurium	32.3	25998	4826189	348	99.5
FD01844480	Salmonella	Africa	2010	Sequenced	PASS Stringent criteria	Salmonella enterica	Typhimurium	34	41971	4939192	174	96.77
FD01844481	Salmonella	Africa	2011	Sequenced	PASS Stringent criteria	Salmonella enterica	Typhimurium	37.6	121880	4843101	82	99.83
FD01844482	Salmonella	Africa	2011	Sequenced	PASS Stringent criteria	Salmonella enterica	Typhimurium	38.4	164092	4789180	86	98.27
FD01844483	Salmonella	Africa	2012	Sequenced	PASS Stringent criteria	Salmonella enterica	Typhimurium	24.7	45372	4801830	201	99.65
FD01844484	Salmonella	Africa	2013	Sequenced	RESCUE Relaxed criteria	Salmonella enterica	Typhimurium	42.4	13001	4479488	617	99.85
FD01844485	Shigella	Africa	2009	Sequenced					1558	17075	10
FD01844486	Shigella	Africa	2009	Sequenced					30326	4350410	334
FD01844487	Shigella	Africa	2009	Sequenced					29476	4443447	506
FD01844488	Shigella	Africa	2009	Sequenced					30016	4266846	403
FD01844489	Shigella	Africa	2010	Sequenced					29234	4348043	517
FD01844490	Shigella	Africa	2010	Sequenced					31196	4156443	309
FD01844491	Shigella	Asia	2009	Sequenced					23246	4287221	447
FD01844492	Shigella	Asia	2009	Sequenced					20758	4206587	406
FD01844493	Shigella	Africa	2009	Sequenced					20035	4243914	529
FD01844494	Shigella	Africa	2009	Sequenced					31880	4177738	282
FD01844495	Shigella	Africa	2009	Sequenced					27548	4235141	364
FD01844496	Shigella	Africa	2009	Sequenced					25159	4225756	339
FD01844497	Shigella	Africa	2010	Sequenced					28429	4233690	345
FD01844498	Shigella	Africa	2010	Sequenced					20699	4183529	399
FD01844499	Shigella	Asia	2009	Sequenced					31773	4163404	302
FD01844500	Shigella	Asia	2009	Sequenced					31334	4104769	305
FD01844501	Shigella	Africa	2009	Sequenced					29048	4383412	496
FD01844502	Shigella	Africa	2009	Sequenced					29804	4156014	373
FD01844503	Shigella	Africa	2009	Sequenced					29802	4416294	568
FD01844504	Shigella	Africa	2009	Sequenced					28453	4214303	389
FD01844505	Shigella	Africa	2010	Sequenced					27547	4225750	348
FD01844506	Shigella	Africa	2010	Sequenced					20300	4116809	387
FD01844507	Shigella	Asia	2009	Sequenced					31195	4127833	337
FD01844508	Shigella	Asia	2009	Sequenced					31126	4243891	312
FD01844509	Shigella	Africa	2009	Sequenced					29048	4363788	488
FD01844510	Shigella	Africa	2009	Sequenced					29109	4276804	365
FD01844511	Shigella	Africa	2010	Sequenced					31126	4257257	333
FD01844512	Shigella	Africa	2009	Sequenced					30014	4329886	351
FD01844513	Shigella	Africa	2010	Sequenced					25448	4231272	355
FD01844514	Shigella	Africa	2009	Sequenced					20420	4262913	456
FD01844515	Shigella	Asia	2009	Sequenced					20168	4159738	436
FD01844516	Shigella	Asia	2009	Sequenced					31009	4206642	322
FD01844517	Shigella	Africa	2009	Sequenced					29224	4336023	582
FD01844518	Shigella	Africa	2009	Sequenced					27609	4262443	377
FD01844519	Shigella	Africa	2009	Sequenced					24707	4307186	497
FD01844520	Shigella	Africa	2009	Sequenced					23957	4067534	369
FD01844521	Shigella	Africa	2010	Sequenced					24812	4164371	356
FD01844522	Shigella	Africa	2009	Sequenced					1642	55293	32
FD01844523	Shigella	Asia	2009	Sequenced					25431	4290751	465
FD01844524	Shigella	Asia	2009	Sequenced					31196	4252676	374
FD01844525	Shigella	Africa	2009	Sequenced					3085	3179881	1212
FD01844526	Shigella	Africa	2009	Sequenced					29475	4421541	461
FD01844527	Shigella	Africa	2009	Sequenced					23959	4267191	442
FD01844528	Shigella	Africa	2009	Sequenced					31126	4218675	332
FD01844529	Shigella	Africa	2010	Sequenced					24695	4189138	358
FD01844530	Shigella	Africa	2010	Sequenced					23246	4399091	502
FD01844531	Shigella	Asia	2009	Sequenced					31336	4131740	306
FD01844532	Shigella	Asia	2009	Sequenced					22252	4061794	322
FD01844533	Shigella	Africa	2009	Sequenced					23162	4326596	471
FD01844534	Shigella	Africa	2009	Sequenced					20779	4291257	453
FD01844535	Shigella	Africa	2010	Sequenced					30014	4274463	401
FD01844536	Shigella	Africa	2009	Sequenced					20701	4092323	375
FD01844537	Shigella	Africa	2010	Sequenced					25111	4333356	393
FD01844538	Shigella	Africa	2009	Sequenced					29644	4313400	417
FD01844539	Shigella	Asia	2009	Sequenced					30016	4166022	298
FD01844540	Shigella	Asia	2009	Sequenced					24812	4076504	339
FD01844541	Shigella	Africa	2009	Sequenced					29049	4348792	539
FD01844542	Shigella	Africa	2009	Sequenced					20196	4326168	553
FD01844543	Shigella	Africa	2010	Sequenced					29230	4337802	427
FD01844544	Shigella	Africa	2009	Sequenced					25855	4488741	486
FD01844545	Shigella	Africa	2010	Sequenced					24702	4164207	366
FD01844546	Shigella	Africa	2010	Sequenced					20947	4085811	360
FD01844547	Shigella	Asia	2009	Sequenced					29229	4279554	354
FD01844548	Shigella	Asia	2009	Sequenced					31027	4167722	304
FD01844549	Shigella	Africa	2009	Sequenced					20403	4271732	512
FD01844550	Shigella	Africa	2009	Sequenced					29774	4380134	539
FD01844551	Shigella	Africa	2009	Sequenced					31773	4217226	289
FD01844552	Shigella	Africa	2010	Sequenced					20709	4071940	368
FD01844553	Shigella	Africa	2010	Sequenced					25428	4278697	334
FD01844554	Shigella	Asia	2009	Sequenced					17724	4107193	504
FD01844555	Shigella	Asia	2009	Sequenced					20636	4266371	469
FD01844556	Shigella	Asia	2010	Sequenced					30874	4297478	388
FD01844557	Shigella	Africa	2009	Sequenced					23163	4303754	442
FD01844558	Shigella	Africa	2009	Sequenced					23246	4315045	465
FD01844559	Shigella	Africa	2009	Sequenced					25221	4559526	474
FD01844560	Shigella	Africa	2009	Sequenced					31126	4342256	432
FD01844561	Shigella	Africa	2010	Sequenced					31135	4461715	462
FD01844562	Shigella	Asia	2009	Sequenced					21037	4193495	394
FD01844563	Shigella	Asia	2009	Sequenced					31196	4113190	333
FD01844564	Shigella	Asia	2010	Sequenced					29959	4208396	339
FD01844565	Shigella	Africa	2009	Sequenced					24353	4159600	378
FD01844566	Shigella	Africa	2009	Sequenced					29267	4349986	451
FD01844567	Shigella	Africa	2009	Sequenced					26306	4481527	516
FD01844568	Shigella	Africa	2009	Sequenced					1336	9341	7
FD01844569	Shigella	Africa	2010	Sequenced					31934	4105226	290
FD01844570	Shigella	Asia	2009	Sequenced					3892	7662	4
FD01844571	Shigella	Asia	2009	Sequenced					18802	4025239	408
FD01844572	Shigella	Asia	2010	Sequenced					23259	4315962	493
FD01844573	Shigella	Africa	2009	Sequenced					29475	4342229	426
FD01844574	Shigella	Africa	2010	Sequenced					29476	4295634	374
FD01844575	Shigella	Africa	2009	Sequenced					25820	4281189	333
FD01844576	Shigella	Africa	2010	Sequenced					20694	4130741	393
FD01844577	Shigella	Africa	2010	Sequenced					27661	4218353	317
FD01844578	Shigella	Asia	2009	Sequenced					26014	4678496	459
FD01844579	Shigella	Asia	2010	Sequenced					20680	4269870	435
FD01844580	Shigella	Asia	2010	Sequenced					31645	4281333	289
FD01844581	Salmonella	Africa	2016	Sequenced	FAIL	Escherichia coli		41.5	180871	4869479	165	96.54
FD01844582	Salmonella	Africa	2016	Sequenced	FAIL	Proteus mirabilis		36.2	217129	3785455	79	99.08
FD01844583	Salmonella	Africa	2016	Sequenced	FAIL	Comamonas kerstersii		74.8	65587	3183834	123	94.12
FD01844584	Salmonella	Africa	2016	Sequenced	PASS Stringent criteria	Salmonella enterica		34.9	221708	4673148	51	99.41
FD01844585	Salmonella	Africa	2016	Sequenced	PASS Stringent criteria	Salmonella enterica	Newport	36.6	209859	4866342	132	99.58
FD01844586	Salmonella	Africa	2016	Sequenced	RESCUE Clean-up	Salmonella enterica	Mbandaka	38.4	16513	9502014	1353	74.5
FD01844589	Salmonella	Africa	2016	Sequenced	FAIL	Enterobacter hormaechei		38.9	41921	7844957	1863	55.66
FD01844590	Salmonella	Africa	2016	Sequenced	PASS Stringent criteria	Salmonella enterica	Virchow	65.3	231406	4644346	64	99.85
FD01844591	Salmonella	Africa	2016	Sequenced	PASS Stringent criteria	Salmonella enterica	Newport	47.9	213431	5360174	225	87.18
FD01844592	Salmonella	Africa	2016	Sequenced	PASS Stringent criteria	Salmonella enterica	Fulica	35	226241	4598848	57	99.75
FD01844593	Salmonella	Africa	2016	Sequenced	PASS Stringent criteria	Salmonella enterica	Fulica	40.7	207376	4674491	67	99.62
FD01844594	Salmonella	Africa	2016	Sequenced	PASS Stringent criteria	Salmonella enterica	Typhimurium	40.3	185167	4867568	83	99.59
FD01844597	Salmonella	Africa	2016	Sequenced	FAIL	Salmonella enterica		40.3	13456	5872681	1370	85.74
FD01844598	Salmonella	Africa	2016	Sequenced	PASS Stringent criteria	Salmonella enterica	Typhimurium	48.5	185212	4876626	97	97.2
FD01844599	Salmonella	Africa	2016	Sequenced	FAIL	Proteus mirabilis		46.6	222975	3861512	76	99.06
FD01844600	Salmonella	Africa	2016	Sequenced	PASS Stringent criteria	Salmonella enterica	Fulica	37.4	246356	4639834	61	99.75
FD01844601	Salmonella	Africa	2016	Sequenced	PASS Stringent criteria	Salmonella enterica	Heidelberg	29.8	169110	4740406	85	99.77
FD01844602	Salmonella	Africa	2016	Sequenced	FAIL	Proteus mirabilis		37.7	207743	3864379	102	99.3
FD01844605	Salmonella	Africa	2016	Sequenced	PASS Stringent criteria	Salmonella enterica	Heidelberg	40.3	172512	4790260	83	97.73
FD01844606	Salmonella	Africa	2016	Sequenced	RESCUE Clean-up	Salmonella enterica	Heidelberg	41	18836	13874968	1339	35.75
FD01844607	Salmonella	Africa	2016	Sequenced	FAIL	Proteus mirabilis		52.6	227386	3865762	78	99.23
FD01844608	Salmonella	Africa	2016	Sequenced	RESCUE Relaxed criteria	Salmonella enterica	Heidelberg	41.4	14657	4862490	1607	99.82
FD01844609	Salmonella	Africa	2016	Sequenced	FAIL	Proteus mirabilis		51.4	109017	8327682	201	72.64
FD01844610	Salmonella	Africa	2016	Sequenced	RESCUE Clean-up	Salmonella enterica	Typhimurium	45.9	172778	8881522	152	51.92
FD01844613	Salmonella	Africa	2016	Sequenced	PASS Stringent criteria	Salmonella enterica	Fulica	39.1	138890	4581781	74	99.69
FD01844614	Salmonella	Africa	2016	Sequenced	PASS Stringent criteria	Salmonella enterica	Typhimurium	45.6	172488	4877450	92	99.55
FD01844615	Salmonella	Africa	2016	Sequenced	FAIL	Escherichia coli		37.1	116833	5009619	284	98.17
FD01844616	Salmonella	Africa	2016	Sequenced	PASS Stringent criteria	Salmonella enterica	Muenchen	76.6	508422	4898094	57	98.8
FD01844617	Salmonella	Africa	2016	Sequenced	FAIL	Proteus mirabilis		38.7	233946	3863410	97	99.53
FD01844618	Salmonella	Africa	2016	Sequenced	FAIL	Escherichia coli		53.9	163409	9338628	163	57.62
FD01844621	Salmonella	Africa	2016	Sequenced	FAIL	Escherichia coli		6.7	4348	4273107	1260	94.34
FD01844622	Salmonella	Africa	2016	Sequenced	FAIL	Enterobacter hormaechei		16.4	4002	6452482	2204	36.66
FD01844623	Salmonella	Africa	2016	Sequenced	PASS Stringent criteria	Salmonella enterica	Braenderup	36.7	396745	4651165	50	99.75
FD01844624	Salmonella	Africa	2016	Sequenced	RESCUE Clean-up	Salmonella enterica	Heidelberg	29.9	37918	8881002	1292	74.29
FD01844625	Salmonella	Africa	2016	Sequenced	FAIL	Proteus mirabilis		41.6	220759	3856469	99	91.26
FD01844626	Salmonella	Africa	2016	Sequenced	FAIL	Salmonella enterica		0.2				86.74
FD01844629	Salmonella	Africa	2016	Sequenced	FAIL	Cronobacter sakazakii		32.8	7254	8171460	1714	60.93
FD01844630	Salmonella	Africa	2016	Sequenced	RESCUE Clean-up	Salmonella enterica	Virchow	33.4	81730	6052334	708	83.33
FD01844631	Salmonella	Africa	2016	Sequenced	PASS Stringent criteria	Salmonella enterica	Fulica	56.4	248133	4598679	64	99.78
FD01844632	Salmonella	Africa	2016	Sequenced	FAIL	Escherichia coli		28.6	23053	5058960	1025	96.68
FD01844633	Salmonella	Africa	2016	Sequenced	FAIL	Proteus mirabilis		52.3	29714	12188980	1340	64.4
FD01844634	Salmonella	Africa	2016	Sequenced	FAIL	Proteus mirabilis		40.2	207615	4118371	110	94.51
FD01844637	Salmonella	Africa	2016	Sequenced	FAIL	Salmonella enterica		0.1				85.1
FD01844638	Salmonella	Africa	2016	Sequenced	FAIL	Proteus mirabilis		32.8	261240	3837528	85	97.97
FD01844639	Salmonella	Africa	2016	Sequenced	PASS Stringent criteria	Salmonella enterica	Fulica	37.2	138873	4577554	56	99.72
FD01844640	Salmonella	Africa	2016	Sequenced	RESCUE Clean-up	Salmonella enterica	Enteritidis	38.7	35442	9027641	583	75.52
FD01844641	Salmonella	Africa	2016	Sequenced	PASS Stringent criteria	Salmonella enterica	Typhimurium	42.9	179603	4868529	73	99.83
FD01844645	Salmonella	Africa	2016	Sequenced	PASS Stringent criteria	Salmonella enterica	Typhimurium	40.6	105804	5103980	110	95.61
FD01844646	Salmonella	Africa	2016	Sequenced	FAIL	Proteus mirabilis		46.8	214090	3796536	74	98.97
FD01844647	Salmonella	Africa	2016	Sequenced	FAIL	Proteus mirabilis		65.8	14167	8130517	1179	87.63
FD01844648	Salmonella	Africa	2016	Sequenced	PASS Stringent criteria	Salmonella enterica	Newport	42.5	225170	4876153	123	99.56
FD01844649	Salmonella	Africa	2016	Sequenced	FAIL	Escherichia fergusonii		38.7	261212	4692192	144	56.79
FD01844653	Salmonella	Africa	2016	Sequenced	PASS Stringent criteria	Salmonella enterica	Typhimurium	36.8	62983	5214069	239	74.28
FD01844654	Salmonella	Africa	2016	Sequenced	FAIL	Proteus mirabilis		65.9	148048	7121593	138	78.99
FD01844655	Salmonella	Africa	2016	Sequenced	PASS Stringent criteria	Salmonella enterica	Anatum	33.2	181118	4610419	41	99.82
FD01844656	Salmonella	Africa	2016	Sequenced	PASS Stringent criteria	Salmonella enterica	Vitkin	30.7	293314	4672152	53	99.58
FD01844657	Salmonella	Africa	2016	Sequenced	FAIL	Proteus mirabilis		40	16789	8900790	1168	77.1
FD01844661	Salmonella	Africa	2016	Sequenced	PASS Stringent criteria	Salmonella enterica	Kiambu	31.5	109166	4439926	70	99.55
FD01844662	Salmonella	Africa	2016	Sequenced	FAIL	Comamonas kerstersii		30.7	12605	6211201	1399	60.88
FD01844663	Salmonella	Africa	2016	Sequenced	PASS Stringent criteria	Salmonella enterica	Bovismorbificans	32.3	193476	4803371	40	99.34
FD01844664	Salmonella	Africa	2016	Sequenced	PASS Stringent criteria	Salmonella enterica	Newport	28.3	202122	4782381	53	99.68
FD01844665	Salmonella	Africa	2016	Sequenced	FAIL	Proteus mirabilis		57.2	218287	3717347	82	99.66
FD01844669	Salmonella	Africa	2016	Sequenced	FAIL	Pseudomonas aeruginosa		19.8	1942	1813684	957	88.75
FD01844670	Salmonella	Africa	2016	Sequenced	FAIL	Salmonella enterica		0.2				79.73
FD01844671	Salmonella	Africa	2016	Sequenced	PASS Stringent criteria	Salmonella enterica	Newport	42.7	226235	4624343	59	99.71
FD01844672	Salmonella	Africa	2016	Sequenced	PASS Stringent criteria	Salmonella enterica	Stanleyville	35.9	170419	4658522	40	99.8
FD01844673	Salmonella	Africa	2016	Sequenced	PASS Stringent criteria	Salmonella enterica	Hadar	39.4	174153	4494957	57	99.18
FD01844677	Salmonella			Sequenced	PASS Stringent criteria	Salmonella enterica	Derby	58.4	210356	4740813	54	98.95
FD01844678	Salmonella	Europe		Sequenced	PASS Stringent criteria	Salmonella enterica	Agona	118.3	183055	4704932	88	99.77
FD01844679	Salmonella	Europe		Sequenced	PASS Stringent criteria	Salmonella enterica	Agona	97.3	214941	4703287	98	99.85
FD01844680	Salmonella	Europe		Sequenced	PASS Stringent criteria	Salmonella enterica	Agona	45.9	231822	4985073	109	97.93
FD01844681	Salmonella	Europe		Sequenced	PASS Stringent criteria	Salmonella enterica	Agona	100.2	234138	4705076	69	99.78
FD01844682	Salmonella	Europe		Sequenced	PASS Stringent criteria	Salmonella enterica	Agona	36.4	217943	4757406	50	93.69
FD01844683	Salmonella	Europe		Sequenced	FAIL	Salmonella enterica		0.4				98.79
FD01844684	Salmonella	Europe		Sequenced	PASS Stringent criteria	Salmonella enterica	Agona	51.8	154967	4692660	92	99.76
FD01844685	Salmonella	Europe		Sequenced	PASS Stringent criteria	Salmonella enterica	Senftenberg	49.9	112560	4933005	126	97.11
FD01844686	Salmonella	Europe		Sequenced	PASS Stringent criteria	Salmonella enterica	Agona	118	310343	4700987	65	99.81
FD01844687	Salmonella	Europe		Sequenced	PASS Stringent criteria	Salmonella enterica	Agona	97.1	234325	4988881	103	98.08
FD01844688	Salmonella	Europe	2013	Sequenced	PASS Stringent criteria	Salmonella enterica	Agona	35	183055	4691184	74	99.64
FD01844689	Salmonella	Europe		Sequenced	PASS Stringent criteria	Salmonella enterica	Agona	92.9	328226	4738949	66	99.18
FD01844690	Salmonella	Europe		Sequenced	PASS Stringent criteria	Salmonella enterica	Agona	76.4	310364	4705447	65	96.58
FD01844691	Salmonella	Europe		Sequenced	RESCUE Clean-up	Salmonella enterica	Agona	25.9	13573	9355540	1286	65.66
FD01844692	Salmonella	Europe		Sequenced	PASS Stringent criteria	Salmonella enterica	Agona	68.1	205247	4690387	66	99.77
FD01844693	Salmonella	Europe		Sequenced	PASS Stringent criteria	Salmonella enterica	Typhimurium	66.2	149741	4957671	131	96.88
FD01844694	Salmonella	Europe		Sequenced	PASS Stringent criteria	Salmonella enterica	Agona	115.3	328168	4702621	80	99.76
FD01844695	Salmonella	Europe		Sequenced	PASS Stringent criteria	Salmonella enterica	Agona	69.5	183055	4984244	111	98.39
FD01844696	Salmonella	Europe	2013	Sequenced	PASS Stringent criteria	Salmonella enterica	Agona	99.2	234138	4571907	64	99.78
FD01844697	Salmonella	Europe		Sequenced	PASS Stringent criteria	Salmonella enterica	Agona	77.7	183063	4792364	95	99.35
FD01844698	Salmonella	Europe		Sequenced	PASS Stringent criteria	Salmonella enterica	Agona	98.1	182783	4745743	122	99.22
FD01844699	Salmonella	Europe		Sequenced	PASS Stringent criteria	Salmonella enterica	Agona	92.5	305137	4797635	75	99.28
FD01844700	Salmonella	Europe		Sequenced	PASS Stringent criteria	Salmonella enterica	Agona	77	234138	4688081	62	99.78
FD01844701	Salmonella	Europe		Sequenced	PASS Stringent criteria	Salmonella enterica	Agona	74.4	234138	4720182	70	99.62
FD01844702	Salmonella	Europe		Sequenced	PASS Stringent criteria	Salmonella enterica	Agona	89.4	321315	4705188	74	99.77
FD01844703	Salmonella	Europe		Sequenced	PASS Stringent criteria	Salmonella enterica	Agona	74.5	234325	4989672	93	98.99
FD01844704	Salmonella	Europe	2013	Sequenced	PASS Stringent criteria	Salmonella enterica	Agona	70.1	234138	4858797	100	97.82
FD01844705	Salmonella	Europe		Sequenced	PASS Stringent criteria	Salmonella enterica	Agona	116.8	321303	4844259	95	96.11
FD01844706	Salmonella	Europe		Sequenced	PASS Stringent criteria	Salmonella enterica	Agona	89.1	234325	4574711	62	99.78
FD01844707	Salmonella	Europe		Sequenced	PASS Stringent criteria	Salmonella enterica	Agona	81.9	183148	4703091	87	96.18
FD01844708	Salmonella	Europe		Sequenced	PASS Stringent criteria	Salmonella enterica	Agona	49.8	183055	4786442	96	99.54
FD01844709	Salmonella	Europe		Sequenced	PASS Stringent criteria	Salmonella enterica	Agona	62.1	310228	4691164	59	99.78
FD01844710	Salmonella	Europe		Sequenced	FAIL	Salmonella enterica		0.4				98.64
FD01844711	Salmonella	Europe		Sequenced	PASS Stringent criteria	Salmonella enterica	Agona	65.6	234138	4990895	103	98.02
FD01844712	Salmonella	Europe		Sequenced	PASS Stringent criteria	Salmonella enterica	Agona	116.1	355437	4707454	71	99.59
FD01844713	Salmonella	Europe		Sequenced	PASS Stringent criteria	Salmonella enterica	Agona	82.3	234139	4758411	71	99.57
FD01844714	Salmonella	Europe		Sequenced	PASS Stringent criteria	Salmonella enterica	Agona	78.7	231822	4784961	81	86.07
FD01844715	Salmonella	Europe		Sequenced	PASS Stringent criteria	Salmonella enterica	Agona	58.9	185448	4686943	77	99.78
FD01844716	Salmonella	Europe		Sequenced	PASS Stringent criteria	Salmonella enterica	Agona	43.8	183055	4694464	79	99.77
FD01844717	Salmonella	Europe		Sequenced	PASS Stringent criteria	Salmonella enterica	Agona	32.9	126655	4964053	116	98.81
FD01844718	Salmonella	Europe		Sequenced	PASS Stringent criteria	Salmonella enterica	Agona	23.4	128749	4621332	65	99.76
FD01844719	Salmonella	Europe		Sequenced	PASS Stringent criteria	Salmonella enterica	Agona	20.4	48695	4871000	164	97.85
FD01844720	Salmonella	Europe	2013	Sequenced	PASS Stringent criteria	Salmonella enterica	Agona	85.4	312792	4655215	70	99.81
FD01844721	Salmonella	Europe		Sequenced	PASS Stringent criteria	Salmonella enterica	Agona	82	239313	4779202	68	94.14
FD01844722	Salmonella	Europe		Sequenced	PASS Stringent criteria	Salmonella enterica	Agona	66.1	231822	4743316	88	99.78
FD01844723	Salmonella	Europe		Sequenced	PASS Stringent criteria	Salmonella enterica	Agona	81.9	310363	4690035	68	99.8
FD01844724	Salmonella	Europe		Sequenced	PASS Stringent criteria	Salmonella enterica	Agona	37.8	181494	4713039	74	99.87
FD01844725	Salmonella	Europe		Sequenced	PASS Stringent criteria	Salmonella enterica	Agona	44.6	174804	4686496	79	99.64
FD01844726	Salmonella	Europe		Sequenced	PASS Stringent criteria	Salmonella enterica	Agona	50.4	231822	4690369	62	99.8
FD01844727	Salmonella	Europe		Sequenced	PASS Stringent criteria	Salmonella enterica	Agona	58	231822	4936382	108	98.21
FD01844728	Salmonella	Europe	2013	Sequenced	PASS Stringent criteria	Salmonella enterica	Agona	55.4	229250	4705347	75	99.73
FD01844729	Salmonella	Europe		Sequenced	PASS Stringent criteria	Salmonella enterica	Agona	52.1	231822	4724509	73	95.7
FD01844730	Salmonella	Europe		Sequenced	PASS Stringent criteria	Salmonella enterica	Agona	33.1	219707	4756816	46	99.5
FD01844731	Salmonella	Europe		Sequenced	PASS Stringent criteria	Salmonella enterica	Agona	37.8	231822	4699171	71	99.76
FD01844732	Salmonella	Europe		Sequenced	PASS Stringent criteria	Salmonella enterica	Agona	43.9	181452	4687522	88	99.6
FD01844733	Salmonella	Europe		Sequenced	PASS Stringent criteria	Salmonella enterica	Agona	38.4	170954	4694114	79	99.72
FD01844734	Salmonella	Europe		Sequenced	PASS Stringent criteria	Salmonella enterica	Agona	20.4	155189	4630249	57	99.75
FD01844735	Salmonella	Europe		Sequenced	PASS Stringent criteria	Salmonella enterica	Agona	36.6	181467	4982864	112	97.8
FD01844736	Salmonella	Europe	2013	Sequenced	PASS Stringent criteria	Salmonella enterica	Agona	76.8	203738	4991242	113	97.42
FD01844737	Salmonella	Europe		Sequenced	PASS Stringent criteria	Salmonella enterica	Agona	54.3	221175	4764770	81	99.29
FD01844738	Salmonella	Europe		Sequenced	PASS Stringent criteria	Salmonella enterica	Agona	55.5	185448	4699950	77	98.34
FD01844739	Salmonella	Europe		Sequenced	PASS Stringent criteria	Salmonella enterica	Agona	62.3	185448	4685240	77	99.79
FD01844740	Salmonella	Europe		Sequenced	PASS Stringent criteria	Salmonella enterica	Agona	47.7	231822	4683305	68	99.75
FD01844741	Salmonella	Europe		Sequenced	PASS Stringent criteria	Salmonella enterica	Agona	47.5	267781	4698792	65	99.82
FD01844742	Salmonella	Europe		Sequenced	PASS Stringent criteria	Salmonella enterica	Agona	47.3	231822	4696658	84	99.75
FD01844743	Salmonella	Europe		Sequenced	PASS Stringent criteria	Salmonella enterica	Agona	61.5	231822	4993420	109	97.94
FD01844744	Salmonella	Europe	2013	Sequenced	PASS Stringent criteria	Salmonella enterica	Agona	43	139847	4921449	109	96.97
FD01844745	Salmonella	Europe		Sequenced	PASS Stringent criteria	Salmonella enterica	Agona	41.4	183055	4737963	72	99.8
FD01844746	Salmonella	Europe		Sequenced	PASS Stringent criteria	Salmonella enterica	Agona	54.9	231822	4747100	71	99.71
FD01844747	Salmonella	Europe		Sequenced	PASS Stringent criteria	Salmonella enterica	Agona	50.7	185448	4684752	77	99.54
FD01844748	Salmonella	Europe		Sequenced	PASS Stringent criteria	Salmonella enterica	Agona	44.5	198612	4686008	71	99.72
FD01844749	Salmonella	Europe		Sequenced	PASS Stringent criteria	Salmonella enterica	Agona	62.5	314356	4687010	61	99.78
FD01844750	Salmonella	Europe		Sequenced	PASS Stringent criteria	Salmonella enterica	Agona	20.3	174741	4623202	58	99.84
FD01844751	Salmonella	Europe		Sequenced	PASS Stringent criteria	Salmonella enterica	Agona	41.5	183055	4979131	113	98.09
FD01844752	Salmonella	Europe	2013	Sequenced	PASS Stringent criteria	Salmonella enterica	Agona	41.6	183055	4937109	120	98.19
FD01844753	Salmonella	Europe		Sequenced	PASS Stringent criteria	Salmonella enterica	Agona	59.9	183055	4732365	72	99.74
FD01844754	Salmonella	Europe		Sequenced	PASS Stringent criteria	Salmonella enterica	Agona	49.2	183055	4698630	78	99.76
FD01844755	Salmonella	Europe		Sequenced	PASS Stringent criteria	Salmonella enterica	Agona	21.9	181491	4665205	60	99.77
FD01844756	Salmonella	Europe		Sequenced	PASS Stringent criteria	Salmonella enterica	Agona	34.5	181491	4687729	81	99.8
FD01844757	Salmonella	Europe		Sequenced	PASS Stringent criteria	Salmonella enterica	Agona	28.9	154981	4667187	57	99.8
FD01844758	Salmonella	Europe		Sequenced	RESCUE Clean-up	Salmonella enterica	Agona	55.9	216113	8628733	105	61.91
FD01844759	Salmonella	Europe		Sequenced	PASS Stringent criteria	Salmonella enterica	Agona	58.1	231822	4700836	82	99.8
FD01844760	Salmonella	Europe	2013	Sequenced	PASS Stringent criteria	Salmonella enterica	Altona	62.2	248217	4622020	74	99.21
FD01844761	Salmonella	Europe		Sequenced	PASS Stringent criteria	Salmonella enterica	Agona	63.8	231813	4741478	66	99.78
FD01844762	Salmonella	Europe		Sequenced	PASS Stringent criteria	Salmonella enterica	Agona	38.4	183142	4696720	78	99.81
FD01844763	Salmonella	Europe		Sequenced	PASS Stringent criteria	Salmonella enterica	Agona	46	183238	4691112	73	99.77
FD01844764	Salmonella	Europe		Sequenced	PASS Stringent criteria	Salmonella enterica	Agona	44.2	156012	4580990	77	99.85
FD01844765	Salmonella	Europe		Sequenced	PASS Stringent criteria	Salmonella enterica	Agona	51.5	154968	4684345	69	99.82
FD01844766	Salmonella	Europe		Sequenced	PASS Stringent criteria	Salmonella enterica	Agona	48.7	231822	4693540	78	99.87
FD01844767	Salmonella	Europe		Sequenced	PASS Stringent criteria	Salmonella enterica	Agona	55.4	231822	4981796	106	97.86
FD01844768	Salmonella	Europe	2013	Sequenced	PASS Stringent criteria	Salmonella enterica	Agona	58.8	173139	4977567	107	97.65
FD01844769	Salmonella	Europe		Sequenced	PASS Stringent criteria	Salmonella enterica	Agona	48.9	231813	4734852	63	99.77
FD01844770	Salmonella	Europe		Sequenced	PASS Stringent criteria	Salmonella enterica	Agona	43.6	181458	4703712	79	99.72
FD01844771	Salmonella	Europe		Sequenced	PASS Stringent criteria	Salmonella enterica	Agona	65.7	267360	4693270	69	99.8
FD01844772	Salmonella	Europe		Sequenced	PASS Stringent criteria	Salmonella enterica	Agona	32	218248	4680484	44	99.8
FD01844773	Salmonella	Africa	2005	Sequenced	PASS Stringent criteria	Salmonella enterica	Typhimurium	48.9	67727	4873662	159	99.07
FD01844774	Salmonella	Africa	2005	Sequenced	FAIL	Salmonella enterica		9.8	4817	4316403	1203	99.41
FD01844775	Salmonella	Africa	2004	Sequenced	FAIL	Salmonella enterica		2.9	1418	408818	279	99.24
FD01844776	Salmonella	Africa	2004	Sequenced	FAIL	Salmonella enterica		10.3	3253	3761460	1388	98.66
FD01844777	Salmonella	Africa	2003	Sequenced	FAIL	Salmonella enterica		8.4	4536	4238894	1250	99.84
FD01844778	Salmonella	Africa	2003	Sequenced	FAIL	Salmonella enterica		8.4	2179	2646022	1307	96.74
FD01844779	Salmonella	Africa	2003	Sequenced	PASS Stringent criteria	Salmonella enterica	Typhimurium	24.5	41691	5023707	232	97.02
FD01844780	Salmonella	Africa	2002	Sequenced	PASS Stringent criteria	Salmonella enterica	Typhimurium	52.3	120786	4918530	100	97.56
FD01844781	Salmonella	Africa	2005	Sequenced	PASS Stringent criteria	Salmonella enterica	Typhimurium	22.4	42732	4821197	213	98.46
FD01844782	Salmonella	Africa	2005	Sequenced	FAIL	Salmonella enterica		0.1				99.3
FD01844783	Salmonella	Africa	2004	Sequenced	FAIL	Salmonella enterica		8.9	1765	1681145	981	97.21
FD01844784	Salmonella	Africa	2004	Sequenced	FAIL	Salmonella enterica		0.2				99.01
FD01844785	Salmonella	Africa	2003	Sequenced	FAIL	Salmonella enterica		0.2	2331	2331	1	98.68
FD01844786	Salmonella	Africa	2003	Sequenced	FAIL	Salmonella enterica		0.2				99.1
FD01844787	Salmonella	Africa	2003	Sequenced	FAIL	Salmonella enterica		2.3	1385	353299	242	99.67
FD01844788	Salmonella	Africa	2002	Sequenced	FAIL	Salmonella enterica		1.3	1519	19704	13	97.42
FD01844789	Salmonella	Africa	2005	Sequenced	FAIL	Salmonella enterica		0.2				99.17
FD01844790	Salmonella	Africa	2004	Sequenced	FAIL	Salmonella enterica		0.2				99.2
FD01844791	Salmonella	Africa	2004	Sequenced	FAIL	Salmonella enterica		0.2				98.04
FD01844792	Salmonella	Africa	2004	Sequenced	FAIL	Salmonella enterica		0.1				98.67
FD01844793	Salmonella	Africa	2003	Sequenced	FAIL	Salmonella enterica		0.1				98.56
FD01844794	Salmonella	Africa	2003	Sequenced	RESCUE Relaxed criteria	Salmonella enterica	Typhimurium	12.1	11198	4724288	656	99.32
FD01844795	Salmonella	Africa	2003	Sequenced	FAIL	Salmonella enterica		5.6	1599	976143	608	97.56
FD01844796	Salmonella	Africa	2002	Sequenced	FAIL	Salmonella enterica		10.7	6156	4394232	966	98.38
FD01844797	Salmonella	Africa	2005	Sequenced	FAIL	Salmonella enterica		0.2				99.27
FD01844798	Salmonella	Africa	2004	Sequenced	FAIL	Salmonella enterica		7.6	3686	4101983	1374	98.77
FD01844799	Salmonella	Africa	2004	Sequenced	FAIL	Salmonella enterica		0.2				94.45
FD01844800	Salmonella	Africa	2003	Sequenced	FAIL	Salmonella enterica		10.3	9137	4696386	784	99.54
FD01844801	Salmonella	Africa	2003	Sequenced	FAIL	Salmonella enterica		0.2				99.01
FD01844802	Salmonella	Africa	2003	Sequenced	FAIL	Salmonella enterica		0.2				99.51
FD01844803	Salmonella	Africa	2003	Sequenced	FAIL	Salmonella enterica		0.2				98.93
FD01844804	Salmonella	Africa	2002	Sequenced	FAIL	Salmonella enterica		3.4	1525	986322	628	97.3
FD01844805	Salmonella	Africa	2005	Sequenced	FAIL	Salmonella enterica		0.3				94.82
FD01844806	Salmonella	Africa	2004	Sequenced	RESCUE Relaxed criteria	Salmonella enterica	Typhimurium	12.7	13114	4946995	597	98.91
FD01844807	Salmonella	Africa	2004	Sequenced	FAIL	Salmonella enterica		8.8	3766	4059383	1333	97.82
FD01844808	Salmonella	Africa	2003	Sequenced	FAIL	Salmonella enterica		0.1				97.09
FD01844809	Salmonella	Africa	2003	Sequenced	PASS Stringent criteria	Salmonella enterica	Typhimurium	23.7	79651	4885094	123	98.83
FD01844810	Salmonella	Africa	2003	Sequenced	FAIL	Salmonella enterica		8.2	2685	3433618	1446	97.78
FD01844811	Salmonella	Africa	2003	Sequenced	FAIL	Salmonella enterica		0.5	2088	3807	2	95.5
FD01844812	Salmonella	Africa	2002	Sequenced	FAIL	Salmonella enterica		0.2	3126	3126	1	61.19
FD01844813	Salmonella	Africa	2005	Sequenced	FAIL	Salmonella enterica		2.2	1243	34527	25	95.31
FD01844814	Salmonella	Africa	2004	Sequenced	FAIL	Salmonella enterica		0.1	1035	1035	1	64.46
FD01844815	Salmonella	Africa	2004	Sequenced	FAIL	Salmonella enterica		2.8	1352	346704	239	95.97
FD01844816	Salmonella	Africa	2003	Sequenced	FAIL	Salmonella enterica		0.1				86.52
FD01844817	Salmonella	Africa	2003	Sequenced	PASS Stringent criteria	Salmonella enterica	Typhimurium	20.7	26313	4849311	309	98.54
FD01844818	Salmonella	Africa	2003	Sequenced	FAIL	Salmonella enterica		0.3				69.31
FD01844819	Salmonella	Africa	2003	Sequenced	FAIL	Salmonella enterica		4.8	1753	1894102	1093	97.27
FD01844820	Salmonella	Africa	2002	Sequenced	FAIL	Salmonella enterica		1.9	1385	165798	114	94.91
FD01844821	Salmonella	Africa	2005	Sequenced	PASS Stringent criteria	Salmonella enterica	Typhimurium	41.2	150218	4918099	90	99.37
FD01844822	Salmonella	Africa	2004	Sequenced	PASS Stringent criteria	Salmonella enterica	Typhimurium	15.4	32249	4861634	286	98.81
FD01844823	Salmonella	Africa	2004	Sequenced	FAIL	Salmonella enterica		0.2	2495	4202	2	64.06
FD01844824	Salmonella	Africa	2003	Sequenced	FAIL	Salmonella enterica		3	1498	576688	368	96.58
FD01844825	Salmonella	Africa	2003	Sequenced	FAIL	Salmonella enterica		0.2				44.86
FD01844826	Salmonella	Africa	2003	Sequenced	FAIL	Salmonella enterica		2.2	1268	195451	141	99.29
FD01844827	Salmonella	Africa	2003	Sequenced	FAIL	Salmonella enterica		7.2	2863	3574087	1438	97.99
FD01844828	Salmonella	Africa	2002	Sequenced	FAIL	Salmonella enterica		0.7	1795	5708	3	89.16
FD01844829	Salmonella	Africa	2005	Sequenced	PASS Stringent criteria	Salmonella enterica	Typhimurium	41.9	172174	4922300	110	99.04
FD01844830	Salmonella	Africa	2004	Sequenced	FAIL	Salmonella enterica		0.2				68.19
FD01844831	Salmonella	Africa	2004	Sequenced	FAIL	Salmonella enterica		0.4	2699	2699	1	75.88
FD01844832	Salmonella	Africa	2003	Sequenced	FAIL	Salmonella enterica		0.2	2412	2412	1	60.89
FD01844833	Salmonella	Africa	2003	Sequenced	FAIL	Salmonella enterica		0.2				89.15
FD01844834	Salmonella	Africa	2003	Sequenced	FAIL	Salmonella enterica		1.7	1145	27165	21	97.58
FD01844835	Salmonella	Africa	2003	Sequenced	FAIL	Salmonella enterica		0.2				89.98
FD01844836	Salmonella	Africa	2002	Sequenced	FAIL	Salmonella enterica		5.7	1951	2569707	1369	98.39
FD01844837	Salmonella	Africa	2005	Sequenced	PASS Stringent criteria	Salmonella enterica	Typhimurium	23	100576	4895467	112	99.72
FD01844838	Salmonella	Africa	2004	Sequenced	FAIL	Salmonella enterica		0.2				98.28
FD01844839	Salmonella	Africa	2004	Sequenced	PASS Stringent criteria	Salmonella enterica	Typhimurium	46.1	172222	4883919	114	98.75
FD01844840	Salmonella	Africa	2003	Sequenced	FAIL	Salmonella enterica		0.1				96.2
FD01844841	Salmonella	Africa	2003	Sequenced	FAIL	Salmonella enterica		0.1				93.64
FD01844842	Salmonella	Africa	2003	Sequenced	FAIL	Salmonella enterica		1.1	1279	36215	26	93.94
FD01844843	Salmonella	Africa	2003	Sequenced	PASS Stringent criteria	Salmonella enterica	Typhimurium	28.2	188044	4825860	63	99.08
FD01844845	Salmonella	Africa	2005	Sequenced	PASS Stringent criteria	Salmonella enterica	Typhimurium	34.9	105809	4896294	87	99.19
FD01844846	Salmonella	Africa	2004	Sequenced	FAIL	Salmonella enterica		4.3	1496	1135921	737	97.83
FD01844847	Salmonella	Africa	2004	Sequenced	FAIL	Salmonella enterica		0.4	1281	1281	1	97.91
FD01844848	Salmonella	Africa	2003	Sequenced	FAIL	Salmonella enterica		2.8	1409	562302	386	99.68
FD01844849	Salmonella	Africa	2003	Sequenced	FAIL	Salmonella enterica		0.3				99.24
FD01844850	Salmonella	Africa	2003	Sequenced	FAIL	Salmonella enterica		0.1				100
FD01844851	Salmonella	Africa	2002	Sequenced	FAIL	Salmonella enterica		0.3				98.84
FD01844852	Salmonella	Africa	2002	Sequenced	FAIL	Salmonella enterica		3.7	1559	1154683	728	99.64
FD01844853	Salmonella	Africa	2005	Sequenced	PASS Stringent criteria	Salmonella enterica	Typhimurium	46.4	149303	4916167	100	99.15
FD01844854	Salmonella	Africa	2004	Sequenced	FAIL	Salmonella enterica		1	1341	39101	29	99.58
FD01844855	Salmonella	Africa	2004	Sequenced	FAIL	Salmonella enterica		6.9	2212	2706681	1320	97.48
FD01844856	Salmonella	Africa	2003	Sequenced	FAIL	Salmonella enterica		0.3				99.5
FD01844857	Salmonella	Africa	2003	Sequenced	FAIL	Salmonella enterica		0.1				100
FD01844858	Salmonella	Africa	2003	Sequenced	FAIL	Salmonella enterica		10.2	3748	4050692	1338	98.74
FD01844859	Salmonella	Africa	2002	Sequenced	FAIL	Salmonella enterica		1.4	1354	47342	36	95.64
FD01844860	Salmonella	Africa	2002	Sequenced	FAIL	Salmonella enterica		9.8	4923	4349879	1152	99.37
FD01844861	Salmonella	Africa	2005	Sequenced	FAIL	Salmonella enterica		10	8410	4623732	844	99.75
FD01844862	Salmonella	Africa	2004	Sequenced	FAIL	Salmonella enterica		0.1				91.02
FD01844863	Salmonella	Africa	2004	Sequenced	FAIL	Salmonella enterica		1.5	1223	19453	15	96.79
FD01844864	Salmonella	Africa	2003	Sequenced	FAIL	Salmonella enterica		0.2				99.51
FD01844865	Salmonella	Africa	2003	Sequenced	FAIL	Salmonella enterica		0.3				98.92
FD01844866	Salmonella	Africa	2003	Sequenced	FAIL	Salmonella enterica		0.2				93.71
FD01844867	Salmonella	Africa	2002	Sequenced	FAIL	Salmonella enterica		2.1	1359	314917	225	99.52
FD01844868	Salmonella	Africa	2002	Sequenced	FAIL	Salmonella enterica		6.4	2196	2899640	1404	93.97
FD01844869	Shigella	Asia	2009	Sequenced					1637	11826	7
FD01844870	Shigella	Asia	2009	Sequenced					24746	4202680	396
FD01844871	Shigella	Asia	2009	Sequenced					29474	4340494	389
FD01844872	Shigella	Asia	2009	Sequenced					23932	4364471	523
FD01844873	Shigella	Asia	2009	Sequenced					24867	4183054	407
FD01844874	Shigella	Asia	2009	Sequenced					23484	4252586	370
FD01844875	Shigella	Asia	2009	Sequenced					30993	4234837	365
FD01844876	Shigella	Asia	2009	Sequenced					29474	4345427	458
FD01844877	Shigella	Asia	2009	Sequenced					25438	4271802	335
FD01844878	Shigella	Asia	2009	Sequenced					29474	4338850	414
FD01844879	Shigella	Asia	2009	Sequenced					21048	4274902	457
FD01844880	Shigella	Asia	2009	Sequenced					23163	4301176	516
FD01844881	Shigella	Asia	2009	Sequenced					25093	4285741	353
FD01844882	Shigella	Asia	2009	Sequenced					24811	4239008	431
FD01844883	Shigella	Asia	2009	Sequenced					23959	4303997	455
FD01844884	Shigella	Asia	2009	Sequenced					17110	4187965	586
FD01844885	Shigella	Asia	2009	Sequenced					25136	4364910	356
FD01844886	Shigella	Asia	2009	Sequenced					23857	4331780	389
FD01844887	Shigella	Asia	2009	Sequenced					24583	4233176	380
FD01844888	Shigella	Asia	2009	Sequenced					30014	4301206	416
FD01844889	Shigella	Asia	2009	Sequenced					20246	4102583	456
FD01844890	Shigella	Asia	2009	Sequenced					30304	4356693	427
FD01844891	Shigella	Asia	2009	Sequenced					23264	4367192	398
FD01844892	Shigella	Asia	2009	Sequenced					19883	4204573	494
FD01844893	Shigella	Asia	2009	Sequenced					30304	4332521	420
FD01844894	Shigella	Asia	2009	Sequenced					30014	4336698	359
FD01844895	Shigella	Asia	2009	Sequenced					23246	4276034	407
FD01844896	Shigella	Asia	2009	Sequenced					29803	4353367	384
FD01844897	Shigella	Asia	2009	Sequenced					25440	4328105	410
FD01844898	Shigella	Asia	2009	Sequenced					23501	4227936	373
FD01844899	Shigella	Asia	2009	Sequenced					23264	4253378	386
FD01844900	Shigella	Asia	2009	Sequenced					23481	4321779	483
FD01844901	Shigella	Asia	2009	Sequenced					31027	4157946	364
FD01844902	Shigella	Asia	2009	Sequenced					20668	4348227	543
FD01844903	Shigella	Asia	2009	Sequenced					21015	4159695	432
FD01844904	Shigella	Asia	2009	Sequenced					1853	1490980	822
FD01844905	Shigella	Asia	2009	Sequenced					20749	4157000	422
FD01844906	Shigella	Asia	2009	Sequenced					23246	4250798	401
FD01844907	Shigella	Asia	2009	Sequenced					23161	4296177	450
FD01844908	Shigella	Asia	2009	Sequenced					29804	4157750	336
FD01844909	Shigella	Asia	2009	Sequenced					2557	2711302	1211
FD01844910	Shigella	Asia	2009	Sequenced					20973	4099727	388
FD01844911	Shigella	Asia	2009	Sequenced					1602	19089	11
FD01844912	Shigella	Asia	2009	Sequenced					23162	4245656	394
FD01844913	Shigella	Asia	2009	Sequenced					24195	4257588	519
FD01844914	Shigella	Asia	2009	Sequenced					24195	4314141	446
FD01844915	Shigella	Asia	2009	Sequenced					23163	4304521	451
FD01844916	Shigella	Asia	2009	Sequenced					29489	4282126	344
FD01844917	Shigella	Asia	2009	Sequenced					31198	4152310	350
FD01844918	Shigella	Asia	2009	Sequenced					25451	4269238	369
FD01844919	Shigella	Asia	2009	Sequenced					17387	4164375	675
FD01844920	Shigella	Asia	2009	Sequenced					25436	4288962	361
FD01844921	Shigella	Asia	2009	Sequenced					22196	4202914	419
FD01844922	Shigella	Asia	2009	Sequenced					23264	4432849	453
FD01844923	Shigella	Asia	2009	Sequenced					24812	4259679	452
FD01844924	Shigella	Asia	2009	Sequenced					29805	4370942	516
FD01844925	Shigella	Asia	2009	Sequenced					29803	4327121	442
FD01844926	Shigella	Asia	2009	Sequenced					29804	4346643	416
FD01844927	Shigella	Asia	2009	Sequenced					20720	4136151	425
FD01844928	Shigella	Asia	2009	Sequenced					23959	4367715	390
FD01844929	Shigella	Asia	2009	Sequenced					20611	4167138	436
FD01844930	Shigella	Asia	2009	Sequenced					23484	4253717	393
FD01844931	Shigella	Asia	2009	Sequenced					30014	4348108	388
FD01844932	Shigella	Asia	2009	Sequenced					30304	4328706	403
FD01844933	Shigella	Asia	2009	Sequenced					31034	4386676	429
FD01844934	Shigella	Asia	2009	Sequenced					29224	4359055	430
FD01844935	Shigella	Asia	2009	Sequenced					29239	4213045	356
FD01844936	Shigella	Asia	2009	Sequenced					23485	4455474	428
FD01844937	Shigella	Asia	2009	Sequenced					25112	4248527	378
FD01844938	Shigella	Asia	2009	Sequenced					29465	4349630	472
FD01844939	Shigella	Asia	2009	Sequenced					24124	4318109	558
FD01844940	Shigella	Asia	2009	Sequenced					20666	4159350	443
FD01844941	Shigella	Asia	2009	Sequenced					29803	4326069	350
FD01844942	Shigella	Asia	2009	Sequenced					23958	4257562	388
FD01844943	Shigella	Asia	2009	Sequenced					29224	4368780	505
FD01844944	Shigella	Asia	2009	Sequenced					23958	4200027	323
FD01844945	Shigella	Asia	2009	Sequenced					25571	4208208	391
FD01844946	Shigella	Asia	2009	Sequenced					31034	4273199	306
FD01844947	Shigella	Asia	2009	Sequenced					17588	4138903	560
FD01844948	Shigella	Asia	2009	Sequenced					23246	4283390	441
FD01844949	Shigella	Asia	2009	Sequenced					29959	4388881	445
FD01844950	Shigella	Asia	2009	Sequenced					31126	4336352	375
FD01844951	Shigella	Asia	2009	Sequenced					24195	4264978	518
FD01844952	Shigella	Asia	2009	Sequenced					20721	4282763	468
FD01844953	Shigella	Asia	2009	Sequenced					24606	4223368	400
FD01844954	Shigella	Asia	2009	Sequenced					29804	4133439	331
FD01844955	Shigella	Asia	2009	Sequenced					20749	4172462	450
FD01844956	Shigella	Asia	2009	Sequenced					23246	4273167	413
FD01844957	Shigella	Asia	2009	Sequenced					29228	4311279	380
FD01844958	Shigella	Asia	2009	Sequenced					18753	4231155	710
FD01844959	Shigella	Asia	2009	Sequenced					29815	4360870	474
FD01844960	Shigella	Asia	2009	Sequenced					30301	4356759	378
FD01844961	Shigella	Asia	2009	Sequenced					20729	4251127	466
FD01844962	Shigella	Asia	2009	Sequenced					29959	4467376	564
FD01844963	Shigella	Asia	2009	Sequenced					8767	4748563	1538
FD01844964	Shigella	Asia	2009	Sequenced					29224	4343814	443
FD01844965	Salmonella	America	2003	Sequenced	PASS Stringent criteria	Salmonella enterica	Derby	28.2	148544	4832312	72	95.71
FD01844966	Salmonella	America	2003	Sequenced	PASS Stringent criteria	Salmonella enterica	Typhimurium	71	159528	4941183	125	99.62
FD01844967	Salmonella	America	2003	Sequenced	PASS Stringent criteria	Salmonella enterica	Enteritidis	28.9	125184	4627677	64	99.34
FD01844968	Salmonella	America	2003	Sequenced	PASS Stringent criteria	Salmonella enterica	Enteritidis	19.6	158417	4626495	62	99.43
FD01844969	Salmonella	America	2003	Sequenced	PASS Stringent criteria	Salmonella enterica	Dublin	78.1	220973	4854573	66	99.67
FD01844970	Salmonella	America	2003	Sequenced	PASS Stringent criteria	Salmonella enterica	Typhimurium	96.9	116533	4989404	135	99.11
FD01844971	Salmonella	America	2003	Sequenced	PASS Stringent criteria	Salmonella enterica	Newport	19.2	69424	4519607	114	99.74
FD01844972	Salmonella	America	2003	Sequenced	PASS Stringent criteria	Salmonella enterica	Typhimurium	47.3	78618	4870215	142	96.08
FD01844973	Salmonella	America	2003	Sequenced	PASS Stringent criteria	Salmonella enterica	Panama	24.7	127002	4561736	61	99.55
FD01844974	Salmonella	America	2003	Sequenced	PASS Stringent criteria	Salmonella enterica	Enteritidis	28.4	139999	4758377	71	98.35
FD01844975	Salmonella	America	2003	Sequenced	PASS Stringent criteria	Salmonella enterica	Enteritidis	38.3	143433	4680795	68	99.41
FD01844976	Salmonella	America	2003	Sequenced	PASS Stringent criteria	Salmonella enterica	Enteritidis	27.9	166632	4766421	67	97.89
FD01844977	Salmonella	America	2003	Sequenced	PASS Stringent criteria	Salmonella enterica	Enteritidis	56.7	124569	4767516	69	98.24
FD01844978	Salmonella	America	2003	Sequenced	PASS Stringent criteria	Salmonella enterica	Typhimurium	33.9	70143	4952127	130	99.38
FD01844979	Salmonella	America	2003	Sequenced	PASS Stringent criteria	Salmonella enterica	Typhimurium	18.4	36003	4915614	255	99
FD01844980	Salmonella	America	2003	Sequenced	PASS Stringent criteria	Salmonella enterica	Typhimurium	27.4	125111	4894768	82	96.91
FD01844981	Salmonella	America	2003	Sequenced	PASS Stringent criteria	Salmonella enterica	Typhimurium	30.3	95713	4953047	101	99.41
FD01844982	Salmonella	America	2003	Sequenced	PASS Stringent criteria	Salmonella enterica	Enteritidis	23.6	96200	4595895	76	99.56
FD01844983	Salmonella	America	2003	Sequenced	PASS Stringent criteria	Salmonella enterica	Dublin	18.5	109673	4769546	80	99.7
FD01844984	Salmonella	America	2003	Sequenced	PASS Stringent criteria	Salmonella enterica	Typhimurium	20.4	90348	4896184	126	99.45
FD01844985	Salmonella	America	2003	Sequenced	PASS Stringent criteria	Salmonella enterica	Typhimurium	34.5	104932	4941620	101	99.43
FD01844986	Salmonella	America	2003	Sequenced	PASS Stringent criteria	Salmonella enterica	Typhimurium	41.5	81376	4971717	142	98.5
FD01844987	Salmonella	America	2003	Sequenced	PASS Stringent criteria	Salmonella enterica	Enteritidis	56.9	113035	4669965	84	99.43
FD01844988	Salmonella	America	2004	Sequenced	PASS Stringent criteria	Salmonella enterica	Enteritidis	23.5	69171	4642609	131	99.59
FD01844989	Salmonella	America	2004	Sequenced	PASS Stringent criteria	Salmonella enterica	Dublin	17.4	69217	4812991	103	99.68
FD01844990	Salmonella	America	2004	Sequenced	PASS Stringent criteria	Salmonella enterica	Typhimurium	19.3	61512	4948452	158	99.27
FD01844991	Salmonella	America	2004	Sequenced	PASS Stringent criteria	Salmonella enterica	Typhimurium	23.9	72975	4972500	143	99.18
FD01844992	Salmonella	America	2004	Sequenced	PASS Stringent criteria	Salmonella enterica	Enteritidis	22.4	221716	4683818	40	99.59
FD01844993	Salmonella	America	2004	Sequenced	PASS Stringent criteria	Salmonella enterica	Enteritidis	29.4	119017	4599541	78	99.36
FD01844994	Salmonella	America	2004	Sequenced	PASS Stringent criteria	Salmonella enterica	Enteritidis	21	95135	4598786	70	99.88
FD01844995	Salmonella	America	2004	Sequenced	PASS Stringent criteria	Salmonella enterica	Enteritidis	71.5	152796	4684644	65	99.3
FD01844996	Salmonella	America	2004	Sequenced	PASS Stringent criteria	Salmonella enterica	Typhimurium	22.5	38599	4915494	245	99.59
FD01844997	Salmonella	America	2004	Sequenced	PASS Stringent criteria	Salmonella enterica	Dublin	19.9	52824	4884655	155	97.28
FD01844998	Salmonella	America	2004	Sequenced	PASS Stringent criteria	Salmonella enterica	Enteritidis	32.2	116269	4626880	70	99.42
FD01844999	Salmonella	America	2004	Sequenced	PASS Stringent criteria	Salmonella enterica	Enteritidis	61.1	227579	4686054	48	99.59
FD01845000	Salmonella	America	2004	Sequenced	PASS Stringent criteria	Salmonella enterica	Typhimurium	19.2	54118	4943482	185	98.98
FD01845001	Salmonella	America	2004	Sequenced	PASS Stringent criteria	Salmonella enterica	Dublin	41.8	138348	4845060	77	99.66
FD01845002	Salmonella	America	2007	Sequenced	PASS Stringent criteria	Salmonella enterica	Typhimurium	28.2	68144	4840590	133	99.75
FD01845003	Salmonella	America	2004	Sequenced	PASS Stringent criteria	Salmonella enterica	Typhimurium	23.7	50964	4927206	199	98.09
FD01845004	Salmonella	America	2004	Sequenced	PASS Stringent criteria	Salmonella enterica	Panama	28.8	33080	4724554	287	98.25
FD01845005	Salmonella	America	2004	Sequenced	PASS Stringent criteria	Salmonella enterica	Typhimurium	22.3	87646	4913492	113	99.81
FD01845006	Salmonella	America	2004	Sequenced	PASS Stringent criteria	Salmonella enterica	Typhimurium	24.7	140031	4979977	93	99.58
FD01845007	Salmonella	America	2004	Sequenced	PASS Stringent criteria	Salmonella enterica	Enteritidis	61.6	227579	4688350	51	99.58
FD01845008	Salmonella	America	2004	Sequenced	PASS Stringent criteria	Salmonella enterica	Dublin	24.4	152851	4836385	54	99.7
FD01845009	Salmonella	America	2004	Sequenced	PASS Stringent criteria	Salmonella enterica	Typhimurium	21.2	54154	4942654	176	99.33
FD01845010	Salmonella	America	2004	Sequenced	PASS Stringent criteria	Salmonella enterica	Typhimurium	59.1	47499	4936599	241	99.33
FD01845011	Salmonella	America	2004	Sequenced	PASS Stringent criteria	Salmonella enterica	Enteritidis	33.9	46223	4628544	192	99.51
FD01845012	Salmonella	America	2004	Sequenced	PASS Stringent criteria	Salmonella enterica	Saintpaul	49.1	43127	4653844	264	99.03
FD01845013	Salmonella	America	2004	Sequenced	PASS Stringent criteria	Salmonella enterica	Enteritidis	29.2	107323	4578164	86	99.48
FD01845014	Salmonella	America	2004	Sequenced	PASS Stringent criteria	Salmonella enterica	Typhimurium	20.8	54171	4898074	180	99.8
FD01845015	Salmonella	America	2004	Sequenced	PASS Stringent criteria	Salmonella enterica	Dublin	17.1	69213	4708598	104	99.61
FD01845016	Salmonella	America	2004	Sequenced	PASS Stringent criteria	Salmonella enterica	Typhimurium	32.2	90453	4920700	108	99.7
FD01845017	Salmonella	America	2004	Sequenced	PASS Stringent criteria	Salmonella enterica	Enteritidis	21.9	95197	4638293	94	99.14
FD01845018	Salmonella	America	2004	Sequenced	PASS Stringent criteria	Salmonella enterica	Typhi	20	30960	4625001	249	98.81
FD01845019	Salmonella	America	2004	Sequenced	PASS Stringent criteria	Salmonella enterica	Dublin	23.8	40357	4782259	193	99.6
FD01845020	Salmonella	America	2004	Sequenced	PASS Stringent criteria	Salmonella enterica	Typhimurium	35.4	29095	4849711	338	95.72
FD01845021	Salmonella	America	2004	Sequenced	PASS Stringent criteria	Salmonella enterica	Enteritidis	30.8	118128	4663773	82	99.71
FD01845022	Salmonella	America	2004	Sequenced	PASS Stringent criteria	Salmonella enterica	Dublin	68.1	388018	4858414	57	99.83
FD01845023	Salmonella	America	2004	Sequenced	PASS Stringent criteria	Salmonella enterica	Enteritidis	23.1	123820	4618397	76	99.44
FD01845024	Salmonella	America	2008	Sequenced	PASS Stringent criteria	Salmonella enterica	Typhimurium	19.2	75128	4908777	121	99.84
FD01845025	Salmonella	America	2005	Sequenced	PASS Stringent criteria	Salmonella enterica	Dublin	55.8	291350	4745435	53	99.76
FD01845026	Salmonella	America	2005	Sequenced	PASS Stringent criteria	Salmonella enterica	Dublin	33.9	74643	4821477	109	99.71
FD01845027	Salmonella	America	2005	Sequenced	PASS Stringent criteria	Salmonella enterica	Typhimurium	27.7	55066	4966963	171	99.25
FD01845028	Salmonella	America	2005	Sequenced	PASS Stringent criteria	Salmonella enterica	Typhimurium	20.8	25155	4888816	352	99.3
FD01845029	Salmonella	America	2005	Sequenced	PASS Stringent criteria	Salmonella enterica	Typhimurium	20.2	54068	4916454	177	98.99
FD01845030	Salmonella	America	2005	Sequenced	PASS Stringent criteria	Salmonella enterica	Typhimurium	47.4	152476	4887483	132	99.13
FD01845031	Salmonella	America	2005	Sequenced	PASS Stringent criteria	Salmonella enterica	Enteritidis	58.2	221799	4692540	50	99.6
FD01845032	Salmonella	America	2005	Sequenced	PASS Stringent criteria	Salmonella enterica	Enteritidis	28.7	142449	4679818	73	99.48
FD01845033	Salmonella	America	2005	Sequenced	PASS Stringent criteria	Salmonella enterica	Enteritidis	63.5	305324	4692938	47	99.62
FD01845034	Salmonella	America	2005	Sequenced	PASS Stringent criteria	Salmonella enterica	Typhimurium	34.6	99933	4972339	95	99.4
FD01845035	Salmonella	America	2005	Sequenced	PASS Stringent criteria	Salmonella enterica	Typhimurium	33.9	59983	4848621	160	98.31
FD01845036	Salmonella	America	2005	Sequenced	PASS Stringent criteria	Salmonella enterica	Muenster	47.7	64777	4694818	137	99.5
FD01845037	Salmonella	America	2005	Sequenced	PASS Stringent criteria	Salmonella enterica	Typhimurium	59.8	182699	4987818	103	99.64
FD01845038	Salmonella	America	2005	Sequenced	PASS Stringent criteria	Salmonella enterica	Enteritidis	22.6	74786	4646484	113	99.35
FD01845039	Salmonella	America	2005	Sequenced	PASS Stringent criteria	Salmonella enterica	Typhimurium	42.4	89110	4974996	134	98.93
FD01845040	Salmonella	America	2005	Sequenced	PASS Stringent criteria	Salmonella enterica	Typhimurium	38.3	99973	4971045	136	99.73
FD01845041	Salmonella	America	2005	Sequenced	PASS Stringent criteria	Salmonella enterica	Typhimurium	58.7	114165	4980684	113	99.52
FD01845042	Salmonella	America	2005	Sequenced	PASS Stringent criteria	Salmonella enterica	Typhimurium	26.1	48250	4924314	224	97.68
FD01845043	Salmonella	America	2005	Sequenced	PASS Stringent criteria	Salmonella enterica	Enteritidis	25.7	46209	4596074	171	99.52
FD01845044	Salmonella	America	2005	Sequenced	PASS Stringent criteria	Salmonella enterica	Enteritidis	19.7	33031	4603969	228	99.35
FD01845045	Salmonella	America	2005	Sequenced	PASS Stringent criteria	Salmonella enterica	Typhimurium	39.8	124919	4979181	108	99.73
[truncated: 8,421 more rows]

## Sheet: Table S4
Table S4. Bespoke 9 bp barcodes for library construction using the LITE pipeline
Number	Barcode
1	AACCAACCG
2	AACCAGAAC
3	AACCATGGA
4	AACCGAAGT
5	AACCGCCAA
6	AACCGGTTG
7	AACCTAGTC
8	AACCTCTCT
9	AACGAAGAT
10	AACGACCGC
11	AACGATATG
12	AACGCAACC
13	AACGCCGTA
14	AACGCGCAG
15	AACGGTCCT
16	AACGTATGA
17	AACTACTAG
18	AACTAGCTA
19	AACTCGGCT
20	AACTCTTGC
21	AACTGCATC
22	AACTTGAGG
23	AAGAACCAT
24	AAGAAGACG
25	AAGACCAGA
26	AAGACGCTC
27	AAGACTGAG
28	AAGAGACCA
29	AAGAGTATT
30	AAGATAGGT
31	AAGATCTTG
32	AAGCAATAA
33	AAGCAGGTT
34	AAGCCAATG
35	AAGCCTCGT
36	AAGCGCGCC
37	AAGGATTCC
38	AAGGTCAAC
39	AAGTTGGAA
40	AATAACGCA
41	AATAATAGC
42	AATACCTAC
43	AATAGATGG
44	AATATGAAT
45	AATATTCCG
46	AATCCTTCA
47	AATCGGCGC
48	AATCTCATA
49	AATGATCAA
50	AATGGCCTG
51	AATTAATCT
52	AATTGAGAC
53	ACCAACGAC
54	ACCAAGAGT
55	ACCAATTCG
56	ACCAGACGC
57	ACCATAATG
58	ACCATTCAT
59	ACCGAGTTC
60	ACCGCCTGG
61	ACCGGAGCG
62	ACCGGTAAC
63	ACCTCAAGA
64	ACCTGATAT
65	ACCTTCGCA
66	ACGACGTCT
67	ACGAGCAAG
68	ACGATGCGG
69	ACGATTACC
70	ACGCAAGGC
71	ACGCATAAT
72	ACGCGACTT
73	ACGCGTTGG
74	ACGGACGCT
75	ACGGCAGAA
76	ACGGCGAGC
77	ACGGCTCCG
78	ACGTAATTG
79	ACGTCCATT
80	ACGTTCTGC
81	ACTACCGGT
82	ACTAGGATC
83	ACTCAGCAG
84	ACTCCAACT
85	ACTCCTCTC
86	ACTCTACGA
87	ACTGCTTAT
88	ACTGGCTCC
89	ACTTAGGCC
90	ACTTATCGT
91	ACTTCGTTA
92	AGAACCGCC
93	AGAACGAAG
94	AGAACTCTT
95	AGAAGAACT
96	AGAAGTTAA
97	AGAATATGC
98	AGACCGTTC
99	AGACGCAGC
100	AGACGGCAT
101	AGACTACTG
102	AGACTTGAC
103	AGAGAACGT
104	AGAGACTCG
105	AGAGGAGTC
106	AGAGTCATT
107	AGATAAGAG
108	AGATACCTC
109	AGATCCTAT
110	AGATTGACC
111	AGCAGCGGA
112	AGCAGGCCG
113	AGCATGGTT
114	AGCCGATCC
115	AGCCGTATA
116	AGCGCTAGT
117	AGCGTCGAG
118	AGCGTTCTC
119	AGCTCTGAA
120	AGCTTACCT
121	AGGAAGTAC
122	AGGCATGCG
123	AGGTAGAGA
124	AGTAACCGG
125	AGTAATGAT
126	AGTCAAGTA
127	AGTCCATAG
128	AGTCTTAGG
129	AGTTCAATC
130	AGTTGCGCG
131	ATAACTTGG
132	ATAAGCCTA
133	ATAAGGTCC
134	ATAATCGAT
135	ATACCAGCG
136	ATACCGAGT
137	ATACGATGA
138	ATACTTCCT
139	ATAGAATAC
140	ATAGAGCTG
141	ATAGCTATC
142	ATAGTAAGG
143	ATATAACCA
144	ATATCGGAC
145	ATCATCAGC
146	ATCCGCGTT
147	ATCTATACC
148	ATCTGACTG
149	ATGCCTTAC
150	ATGCTCCAG
151	ATGCTGATC
152	ATGGTAGCC
153	ATGGTTCGA
154	ATTATACTC
155	ATTCGGACG
156	ATTGACGTC
157	ATTGCCAAG
158	ATTGCGCCT
159	ATTGGAATT
160	CAACCTAAC
161	CAACGACTC
162	CAACGCGAG
163	CAACGGACT
164	CAAGAAGCG
165	CAAGCATAT
166	CAAGCCAGG
167	CAAGCGGTC
168	CAAGGCTTA
169	CAATACGGT
170	CAATAGTAA
171	CAATATCTG
172	CAATTCTCG
173	CAGAATGCT
174	CAGAGAAGC
175	CAGAGGTAG
176	CAGATTCAA
177	CAGCCATCC
178	CAGCGTCCG
179	CAGCTCCTT
180	CAGGAGAAT
181	CAGGTCGCA
182	CAGTAAGTC
183	CAGTCGCGA
184	CATAACCTC
185	CATACTGGA
186	CATATATTA
187	CATCAACGT
188	CATCAGTCG
189	CATCTGGAC
190	CATGCTACT
191	CATGGCGGC
192	CATTGAACG
193	CATTGGCTT
194	CCAACCAAT
195	CCAACGTTG
196	CCAAGACCG
197	CCAAGCTGC
198	CCAATGGCC
199	CCAGACCTT
200	CCAGATGAC
201	CCAGGAGGT
202	CCAGTAATC
203	CCATAGACG
204	CCATCTCCA
205	CCATTGCAT
206	CCGAACGGA
207	CCGACTAGG
208	CCGAGTCTC
209	CCGATATAC
210	CCGATGATT
211	CCGCAGCCT
212	CCGCCGGAG
213	CCGCGCTAA
214	CCGGCCTTC
215	CCGTACCAG
216	CCGTCAGCT
217	CCGTTACTA
218	CCTAACTCT
219	CCTACGCGC
220	CCTATCGAG
221	CCTCAATTC
222	CCTCAGAGA
223	CCTCGCATG
224	CCTCGTCAT
225	CCTGAACCA
226	CCTGATTGG
227	CCTTGCCGA
228	CCTTGGTAC
229	CGAAGCGTT
230	CGAATTACG
231	CGACCGCGG
232	CGACCTGCT
233	CGAGAGATA
234	CGAGCTTGC
235	CGAGGTAAT
236	CGATAATCC
237	CGATTAAGT
238	CGCAAGCAT
239	CGCAATATC
240	CGCAGATTG
241	CGCATCTAA
242	CGCCAAGAC
243	CGCCTCGGT
244	CGCCTGATG
245	CGCGATCCG
246	CGCGCAGTT
247	CGCGGCTCT
248	CGCTAACGA
249	CGCTCCAAG
250	CGCTCGCTC
251	CGGACCTCG
252	CGGCAATGG
253	CGGTATTAT
254	CGGTCCGGC
255	CGGTCTATA
256	CGGTTGGCG
257	CGTACTCAG
258	CGTAGAGCC
259	CGTAGGAGG
260	CGTCCGAAT
261	CGTCTATCT
262	CTAAGTCGT
263	CTACTATAG
264	CTACTCCGC
265	CTAGAGTCT
266	CTATCAATG
267	CTATGCAAC
268	CTCAACGCG
269	CTCAGTAAG
270	CTCATAACT
271	CTCATGCTA
272	CTCCATTGC
273	CTCCGGTAT
274	CTCGAGAGG
275	CTCGCTCAT
276	CTCGGCCTC
277	CTCTAGGTT
278	CTCTCGTCG
279	CTCTGAGGC
280	CTGACGAAC
281	CTGCATGAA
282	CTGGAACGC
283	CTGGTCAGT
284	CTTCATATT
285	CTTCCAAGC
286	CTTCTTGCG
287	CTTGGAGAG
288	GAACTGAGC
289	GAAGGACGG
290	GAAGGTTAC
291	GAAGTCCTC
292	GAATCAGCC
293	GAATGAATT
294	GACCATCTT
295	GACCTGGCG
296	GACTAGTCC
297	GAGAATTGG
298	GAGCGCAAT
299	GAGGAACCT
300	GAGGCCGGT
301	GAGTACGCG
302	GAGTATAAC
303	GAGTCTTCT
304	GAGTTGCTG
305	GATAAGGAG
306	GATATCAGG
307	GATCCAGAT
308	GATCGCTTC
309	GATGAATGC
310	GATGCGAAC
311	GCAACTGCG
312	GCAATTAGT
313	GCAGCCTCT
314	GCAGTTCAG
315	GCATAGCGA
316	GCATCCAGC
317	GCATGCCTG
318	GCCAGCGCT
319	GCCAGGCAA
320	GCCGCGACG
321	GCCGCTGGC
322	GCCGTACTT
323	GCCTAAGGT
324	GCCTATTAA
325	GCCTCATTC
326	GCCTTCAAT
327	GCGAAGGTC
328	GCGCGGACC
329	GCGCTCGAC
330	GCGGAGTAG
331	GCGGTCATG
332	GCTAATATG
333	GCTAGTTGA
334	GCTATAGGC
335	GCTCTGGTT
336	GCTGGAGTA
337	GCTGGCAGT
338	GGAAGGCGC
339	GGACGGTCG
340	GGACTCCAA
341	GGAGACGAT
342	GGATATCCT
343	GGATCCGTA
344	GGCAGCAAC
345	GGCCATAAG
346	GGCGAATCA
347	GGCGCGTAT
348	GGCGGTTGG
349	GGCGTAAGC
350	GGCTTATAG
351	GGTAACTTA
352	GGTAAGACC
353	GGTAGACTT
354	GGTCATCGC
355	GGTTCCTCC
356	GTAACGGTT
357	GTAAGAGAC
358	GTAATGCCG
359	GTACCTCTG
360	GTAGATACG
361	GTATAGAAT
362	GTATATGGC
363	GTATTATCT
364	GTCAACCGT
365	GTCCAATTG
366	GTCCGACCT
367	GTCCGCAGG
368	GTCCTTGAT
369	GTCGAGGAC
370	GTCGCCATT
371	GTCGGCTAA
372	GTTAATTAC
373	GTTAGCCAG
374	GTTAGTACT
375	GTTGCATCG
376	TAACTCTAC
377	TAAGTATTG
378	TAATGGAAG
379	TACCGTACC
380	TAGGCGGCG
381	TAGGTTAGG
382	TAGTCCTGG
383	TAGTTATAT
384	TATCAAGCC
385	TATCATTAT
386	TATGCTCGC
387	TATGGATAA
388	TATTAGAGT
389	TCAACTTAC
390	TCAGCGATT
391	TCATGCGCC
392	TCCGCCGAT
393	TCCTCGAAC
394	TCCTCTCGG
395	TCCTTCTTG
396	TCGCCTGCC
397	TCGCGCCGC
398	TCGGATATC
399	TCTACGGAA
400	TCTATCCTT
401	TCTATGACG
402	TCTCCTAAG
403	TCTCGATCG
404	TCTTGACTC
405	TGAACCTGA
406	TGACTGGTA
407	TGAGCAACG
408	TGAGGTCTG
409	TGAGTCGGC
410	TGATGATGG
411	TGCCGTCGT
412	TGCGACTAC
413	TGCGAGACT
414	TGGAATAGT
415	TGGACCATC
416	TGGAGCCAA
417	TGGAGTTCC
418	TGGCAGCTC
419	TGGCCAGGT
420	TGGTTAATG
421	TTAATCATG
422	TTACGCTCT
423	TTACGTCAA
424	TTACTAACC
425	TTAGAAGTT
426	TTAGCGTAG
427	TTATAGTTC
428	TTATCTACT
429	TTCAGAATC
430	TTCATACGG
431	TTCGTAGAA
432	TTCTAGCAG
433	TTCTCCGTC
434	TTGAACTGC
435	TTGAAGGAT
436	TTGAGAGCG
437	TTGCTGCGT
438	TTGGTCTCG

## Sheet: Table S5
Table S5. ENA accession numbers
Barcode	Study accession number	Sample accession number
FD01876061	PRJEB35182	SAMEA6147315
FD01849407	PRJEB35182	SAMEA6145090
FD01852828	PRJEB35182	SAMEA6146156
FD01852748	PRJEB35182	SAMEA6146084
FD01542897	PRJEB35182	SAMEA6141362
FD01844653	PRJEB35182	SAMEA6142346
FD01852527	PRJEB35182	SAMEA6145866
FD01874801	PRJEB35182	SAMEA6146855
FD01849502	PRJEB35182	SAMEA6145170
FD01852500	PRJEB35182	SAMEA6145591
FD01852518	PRJEB35182	SAMEA6145606
FD01876443	PRJEB35182	SAMEA6147570
FD01848756	PRJEB35182	SAMEA6144760
FD01875765	PRJEB35182	SAMEA6147138
FD01848781	PRJEB35182	SAMEA6144767
FD01851426	PRJEB35182	SAMEA6145387
FD01848787	PRJEB35182	SAMEA6144770
FD01848780	PRJEB35182	SAMEA6144766
FD01848741	PRJEB35182	SAMEA6144754
FD01852478	PRJEB35182	SAMEA6145569
FD01543571	PRJEB35182	SAMEA6141779
FD01851368	PRJEB35182	SAMEA6145331
FD01851311	PRJEB35182	SAMEA6145279
FD01849570	PRJEB35182	SAMEA6145231
FD01852486	PRJEB35182	SAMEA6145577
FD01852830	PRJEB35182	SAMEA6146158
FD01848883	PRJEB35182	SAMEA6144830
FD01876488	PRJEB35182	SAMEA6147585
FD01852836	PRJEB35182	SAMEA6146163
FD01852520	PRJEB35182	SAMEA6145607
FD01848796	PRJEB35182	SAMEA6144774
FD01852831	PRJEB35182	SAMEA6146159
FD01849550	PRJEB35182	SAMEA6145213
FD01848749	PRJEB35182	SAMEA6144757
FD01876884	PRJEB35182	SAMEA6147638
FD01876472	PRJEB35182	SAMEA6147580
FD01848676	PRJEB35182	SAMEA6144699
FD01846677	PRJEB35182	SAMEA6143453
FD01849520	PRJEB35182	SAMEA6145186
FD01845990	PRJEB35182	SAMEA6143046
FD01852494	PRJEB35182	SAMEA6145585
FD01843894	PRJEB35182	SAMEA6142031
FD01852476	PRJEB35182	SAMEA6145567
FD01849488	PRJEB35182	SAMEA6145156
FD01872721	PRJEB35182	SAMEA6146386
FD01852855	PRJEB35182	SAMEA6146181
FD01874866	PRJEB35182	SAMEA6146916
FD01852935	PRJEB35182	SAMEA6146260
FD01848788	PRJEB35182	SAMEA6144771
FD01847072	PRJEB35182	SAMEA6143786
FD01848724	PRJEB35182	SAMEA6144742
FD01543233	PRJEB35182	SAMEA6141566
FD01851447	PRJEB35182	SAMEA6145406
FD01848322	PRJEB35182	SAMEA6144486
FD01872686	PRJEB35182	SAMEA6146374
FD01876491	PRJEB35182	SAMEA6147588
FD01851470	PRJEB35182	SAMEA6145429
FD01852543	PRJEB35182	SAMEA6145880
FD01844714	PRJEB35182	SAMEA6142390
FD01872702	PRJEB35182	SAMEA6146380
FD01848771	PRJEB35182	SAMEA6144764
FD01851455	PRJEB35182	SAMEA6145414
FD01873093	PRJEB35182	SAMEA6146522
FD01849540	PRJEB35182	SAMEA6145204
FD01852544	PRJEB35182	SAMEA6145881
FD01852810	PRJEB35182	SAMEA6146139
FD01849548	PRJEB35182	SAMEA6145211
FD01872724	PRJEB35182	SAMEA6146387
FD01844591	PRJEB35182	SAMEA6142322
FD01846287	PRJEB35182	SAMEA6143197
FD01852600	PRJEB35182	SAMEA6145937
FD01876408	PRJEB35182	SAMEA6147551
FD01846413	PRJEB35182	SAMEA6143303
FD01543372	PRJEB35182	SAMEA6141630
FD01845969	PRJEB35182	SAMEA6143031
FD01848259	PRJEB35182	SAMEA6144428
FD01848398	PRJEB35182	SAMEA6144547
FD01876873	PRJEB35182	SAMEA6147633
FD01852636	PRJEB35182	SAMEA6145973
FD01848803	PRJEB35182	SAMEA6144778
FD01875913	PRJEB35182	SAMEA6147254
FD01846288	PRJEB35182	SAMEA6143198
FD01847867	PRJEB35182	SAMEA6144159
FD01852484	PRJEB35182	SAMEA6145575
FD01846672	PRJEB35182	SAMEA6143448
FD01846161	PRJEB35182	SAMEA6143128
FD01851441	PRJEB35182	SAMEA6145400
FD01843841	PRJEB35182	SAMEA6141992
FD01875752	PRJEB35182	SAMEA6147125
FD01846692	PRJEB35182	SAMEA6143467
FD01846279	PRJEB35182	SAMEA6143192
FD01543267	PRJEB35182	SAMEA6141600
FD01875820	PRJEB35182	SAMEA6147191
FD01848421	PRJEB35182	SAMEA6144565
FD01852837	PRJEB35182	SAMEA6146164
FD01849556	PRJEB35182	SAMEA6145219
FD01843972	PRJEB35182	SAMEA6142103
FD01848772	PRJEB35182	SAMEA6144765
FD01848797	PRJEB35182	SAMEA6144775
FD01872742	PRJEB35182	SAMEA6146393
FD01852467	PRJEB35182	SAMEA6145559
FD01846071	PRJEB35182	SAMEA6143093
FD01852470	PRJEB35182	SAMEA6145561
FD01875891	PRJEB35182	SAMEA6147237
FD01846945	PRJEB35182	SAMEA6143683
FD01874848	PRJEB35182	SAMEA6146899
FD01848389	PRJEB35182	SAMEA6144541
FD01848725	PRJEB35182	SAMEA6144743
FD01849493	PRJEB35182	SAMEA6145160
FD01874780	PRJEB35182	SAMEA6146835
FD01852492	PRJEB35182	SAMEA6145583
FD01849097	PRJEB35182	SAMEA6144872
FD01844285	PRJEB35182	SAMEA6142222
FD01851380	PRJEB35182	SAMEA6145343
FD01852751	PRJEB35182	SAMEA6146087
FD01852812	PRJEB35182	SAMEA6146141
FD01846618	PRJEB35182	SAMEA6143396
FD01851351	PRJEB35182	SAMEA6145314
FD01851360	PRJEB35182	SAMEA6145323
FD01848338	PRJEB35182	SAMEA6144501
FD01851473	PRJEB35182	SAMEA6145432
FD01852753	PRJEB35182	SAMEA6146089
FD01852776	PRJEB35182	SAMEA6146111
FD01846741	PRJEB35182	SAMEA6143489
FD01542851	PRJEB35182	SAMEA6141318
FD01543228	PRJEB35182	SAMEA6141561
FD01873497	PRJEB35182	SAMEA6146808
FD01848314	PRJEB35182	SAMEA6144479
FD01874788	PRJEB35182	SAMEA6146842
FD01876440	PRJEB35182	SAMEA6147567
FD01874854	PRJEB35182	SAMEA6146905
FD01848417	PRJEB35182	SAMEA6144562
FD01846627	PRJEB35182	SAMEA6143405
FD01542900	PRJEB35182	SAMEA6141365
FD01543248	PRJEB35182	SAMEA6141581
FD01543432	PRJEB35182	SAMEA6141672
FD01851354	PRJEB35182	SAMEA6145317
FD01874809	PRJEB35182	SAMEA6146863
FD01852803	PRJEB35182	SAMEA6146134
FD01851432	PRJEB35182	SAMEA6145392
FD01874861	PRJEB35182	SAMEA6146912
FD01875876	PRJEB35182	SAMEA6147227
FD01848368	PRJEB35182	SAMEA6144527
FD01852499	PRJEB35182	SAMEA6145590
FD01852834	PRJEB35182	SAMEA6146161
FD01873051	PRJEB35182	SAMEA6146484
FD01874782	PRJEB35182	SAMEA6146837
FD01543206	PRJEB35182	SAMEA6141540
FD01873167	PRJEB35182	SAMEA6146582
FD01543246	PRJEB35182	SAMEA6141579
FD01852883	PRJEB35182	SAMEA6146208
FD01542820	PRJEB35182	SAMEA6141297
FD01848734	PRJEB35182	SAMEA6144750
FD01848726	PRJEB35182	SAMEA6144744
FD01845356	PRJEB35182	SAMEA6142655
FD01846064	PRJEB35182	SAMEA6143091
FD01852637	PRJEB35182	SAMEA6145974
FD01848397	PRJEB35182	SAMEA6144546
FD01542843	PRJEB35182	SAMEA6141310
FD01844462	PRJEB35182	SAMEA6142296
FD01543275	PRJEB35182	SAMEA6141608
FD01873506	PRJEB35182	SAMEA6146814
FD01876434	PRJEB35182	SAMEA6147566
FD01852795	PRJEB35182	SAMEA6146127
FD01848342	PRJEB35182	SAMEA6144505
FD01851577	PRJEB35182	SAMEA6145533
FD01875729	PRJEB35182	SAMEA6147104
FD01852794	PRJEB35182	SAMEA6146126
FD01852760	PRJEB35182	SAMEA6146096
FD01543265	PRJEB35182	SAMEA6141598
FD01845395	PRJEB35182	SAMEA6142688
FD01846212	PRJEB35182	SAMEA6143166
FD01847357	PRJEB35182	SAMEA6143865
FD01848802	PRJEB35182	SAMEA6144777
FD01848805	PRJEB35182	SAMEA6144780
FD01852755	PRJEB35182	SAMEA6146091
FD01845279	PRJEB35182	SAMEA6142586
FD01846298	PRJEB35182	SAMEA6143202
FD01847605	PRJEB35182	SAMEA6144099
FD01848408	PRJEB35182	SAMEA6144556
FD01845456	PRJEB35182	SAMEA6142736
FD01848394	PRJEB35182	SAMEA6144544
FD01875907	PRJEB35182	SAMEA6147249
FD01852757	PRJEB35182	SAMEA6146093
FD01848329	PRJEB35182	SAMEA6144493
FD01852801	PRJEB35182	SAMEA6146133
FD01852466	PRJEB35182	SAMEA6145558
FD01543504	PRJEB35182	SAMEA6141733
FD01846666	PRJEB35182	SAMEA6143444
FD01543224	PRJEB35182	SAMEA6141558
FD01543422	PRJEB35182	SAMEA6141662
FD01543279	PRJEB35182	SAMEA6141612
FD01852779	PRJEB35182	SAMEA6146114
FD01852647	PRJEB35182	SAMEA6145984
FD01872959	PRJEB35182	SAMEA6146407
FD01875455	PRJEB35182	SAMEA6146926
FD01852796	PRJEB35182	SAMEA6146128
FD01848405	PRJEB35182	SAMEA6144554
FD01852792	PRJEB35182	SAMEA6146125
FD01849542	PRJEB35182	SAMEA6145206
FD01846222	PRJEB35182	SAMEA6143172
FD01875868	PRJEB35182	SAMEA6147222
FD01852833	PRJEB35182	SAMEA6146160
FD01872716	PRJEB35182	SAMEA6146384
FD01852781	PRJEB35182	SAMEA6146116
FD01542882	PRJEB35182	SAMEA6141348
FD01848388	PRJEB35182	SAMEA6144540
FD01843864	PRJEB35182	SAMEA6142007
FD01852482	PRJEB35182	SAMEA6145573
FD01876804	PRJEB35182	SAMEA6147603
FD01844424	PRJEB35182	SAMEA6142261
FD01876830	PRJEB35182	SAMEA6147614
FD01845729	PRJEB35182	SAMEA6142934
FD01876825	PRJEB35182	SAMEA6147612
FD01852815	PRJEB35182	SAMEA6146144
FD01851377	PRJEB35182	SAMEA6145340
FD01849359	PRJEB35182	SAMEA6145042
FD01872718	PRJEB35182	SAMEA6146385
FD01876849	PRJEB35182	SAMEA6147623
FD01852785	PRJEB35182	SAMEA6146119
FD01846301	PRJEB35182	SAMEA6143205
FD01846527	PRJEB35182	SAMEA6143337
FD01851488	PRJEB35182	SAMEA6145446
FD01845646	PRJEB35182	SAMEA6142890
FD01846280	PRJEB35182	SAMEA6143193
FD01849560	PRJEB35182	SAMEA6145223
FD01853127	PRJEB35182	SAMEA6146270
FD01844682	PRJEB35182	SAMEA6142360
FD01852786	PRJEB35182	SAMEA6146120
FD01851474	PRJEB35182	SAMEA6145433
FD01852553	PRJEB35182	SAMEA6145889
FD01844448	PRJEB35182	SAMEA6142283
FD01873397	PRJEB35182	SAMEA6146740
FD01876308	PRJEB35182	SAMEA6147548
FD01852774	PRJEB35182	SAMEA6146109
FD01852767	PRJEB35182	SAMEA6146102
FD01846224	PRJEB35182	SAMEA6143174
FD01847348	PRJEB35182	SAMEA6143856
FD01876300	PRJEB35182	SAMEA6147540
FD01848346	PRJEB35182	SAMEA6144509
FD01846638	PRJEB35182	SAMEA6143416
FD01843823	PRJEB35182	SAMEA6141985
FD01846182	PRJEB35182	SAMEA6143144
FD01852739	PRJEB35182	SAMEA6146075
FD01844721	PRJEB35182	SAMEA6142397
FD01852756	PRJEB35182	SAMEA6146092
FD01846500	PRJEB35182	SAMEA6143325
FD01852804	PRJEB35182	SAMEA6146135
FD01846216	PRJEB35182	SAMEA6143169
FD01846938	PRJEB35182	SAMEA6143676
FD01852811	PRJEB35182	SAMEA6146140
FD01847289	PRJEB35182	SAMEA6143802
FD01844468	PRJEB35182	SAMEA6142301
FD01852799	PRJEB35182	SAMEA6146131
FD01849002	PRJEB35182	SAMEA6144835
FD01874789	PRJEB35182	SAMEA6146843
FD01875527	PRJEB35182	SAMEA6146954
FD01542886	PRJEB35182	SAMEA6141352
FD01848732	PRJEB35182	SAMEA6144748
FD01852791	PRJEB35182	SAMEA6146124
FD01843904	PRJEB35182	SAMEA6142038
FD01872692	PRJEB35182	SAMEA6146375
FD01542867	PRJEB35182	SAMEA6141334
FD01852750	PRJEB35182	SAMEA6146086
FD01852754	PRJEB35182	SAMEA6146090
FD01852516	PRJEB35182	SAMEA6145604
FD01848652	PRJEB35182	SAMEA6144677
FD01844202	PRJEB35182	SAMEA6142144
FD01543222	PRJEB35182	SAMEA6141556
FD01845727	PRJEB35182	SAMEA6142933
FD01845308	PRJEB35182	SAMEA6142613
FD01852539	PRJEB35182	SAMEA6145876
FD01852829	PRJEB35182	SAMEA6146157
FD01876252	PRJEB35182	SAMEA6147496
FD01845679	PRJEB35182	SAMEA6142910
FD01846232	PRJEB35182	SAMEA6143177
FD01846486	PRJEB35182	SAMEA6143321
FD01846248	PRJEB35182	SAMEA6143183
FD01846307	PRJEB35182	SAMEA6143207
FD01845401	PRJEB35182	SAMEA6142694
FD01845676	PRJEB35182	SAMEA6142907
FD01875763	PRJEB35182	SAMEA6147136
FD01543742	PRJEB35182	SAMEA6141847
FD01844412	PRJEB35182	SAMEA6142250
FD01848332	PRJEB35182	SAMEA6144496
FD01848817	PRJEB35182	SAMEA6144786
FD01874821	PRJEB35182	SAMEA6146872
FD01872988	PRJEB35182	SAMEA6146430
FD01846535	PRJEB35182	SAMEA6143339
FD01848865	PRJEB35182	SAMEA6144818
FD01849267	PRJEB35182	SAMEA6144952
FD01848340	PRJEB35182	SAMEA6144503
FD01849554	PRJEB35182	SAMEA6145217
FD01852463	PRJEB35182	SAMEA6145555
FD01876463	PRJEB35182	SAMEA6147576
FD01848043	PRJEB35182	SAMEA6144321
FD01843882	PRJEB35182	SAMEA6142021
FD01876220	PRJEB35182	SAMEA6147465
FD01843889	PRJEB35182	SAMEA6142027
FD01846595	PRJEB35182	SAMEA6143376
FD01872996	PRJEB35182	SAMEA6146437
FD01848366	PRJEB35182	SAMEA6144526
FD01852763	PRJEB35182	SAMEA6146098
FD01845362	PRJEB35182	SAMEA6142660
FD01876842	PRJEB35182	SAMEA6147620
FD01845305	PRJEB35182	SAMEA6142610
FD01876412	PRJEB35182	SAMEA6147554
FD01872709	PRJEB35182	SAMEA6146382
FD01875565	PRJEB35182	SAMEA6146981
FD01846517	PRJEB35182	SAMEA6143332
FD01543235	PRJEB35182	SAMEA6141568
FD01543115	PRJEB35182	SAMEA6141455
FD01844271	PRJEB35182	SAMEA6142208
FD01846782	PRJEB35182	SAMEA6143523
FD01851349	PRJEB35182	SAMEA6145312
FD01845290	PRJEB35182	SAMEA6142595
FD01846356	PRJEB35182	SAMEA6143253
FD01851374	PRJEB35182	SAMEA6145337
FD01849448	PRJEB35182	SAMEA6145124
FD01872962	PRJEB35182	SAMEA6146410
FD01875480	PRJEB35182	SAMEA6146936
FD01848404	PRJEB35182	SAMEA6144553
FD01852817	PRJEB35182	SAMEA6146146
FD01852820	PRJEB35182	SAMEA6146149
FD01846228	PRJEB35182	SAMEA6143176
FD01846637	PRJEB35182	SAMEA6143415
FD01848841	PRJEB35182	SAMEA6144802
FD01852839	PRJEB35182	SAMEA6146166
FD01872489	PRJEB35182	SAMEA6146299
FD01875624	PRJEB35182	SAMEA6147031
FD01844290	PRJEB35182	SAMEA6142227
FD01848409	PRJEB35182	SAMEA6144557
FD01845406	PRJEB35182	SAMEA6142698
FD01848135	PRJEB35182	SAMEA6144406
FD01847305	PRJEB35182	SAMEA6143816
FD01851528	PRJEB35182	SAMEA6145484
FD01542894	PRJEB35182	SAMEA6141359
FD01852525	PRJEB35182	SAMEA6145864
FD01852532	PRJEB35182	SAMEA6145871
FD01874834	PRJEB35182	SAMEA6146885
FD01543269	PRJEB35182	SAMEA6141602
FD01844085	PRJEB35182	SAMEA6142139
FD01875474	PRJEB35182	SAMEA6146934
FD01846987	PRJEB35182	SAMEA6143723
FD01849546	PRJEB35182	SAMEA6145209
FD01848363	PRJEB35182	SAMEA6144524
FD01852825	PRJEB35182	SAMEA6146153
FD01543212	PRJEB35182	SAMEA6141546
FD01845309	PRJEB35182	SAMEA6142614
FD01852632	PRJEB35182	SAMEA6145969
FD01872726	PRJEB35182	SAMEA6146389
FD01876817	PRJEB35182	SAMEA6147608
FD01852777	PRJEB35182	SAMEA6146112
FD01875898	PRJEB35182	SAMEA6147243
FD01843871	PRJEB35182	SAMEA6142010
FD01543120	PRJEB35182	SAMEA6141460
FD01848376	PRJEB35182	SAMEA6144532
FD01846295	PRJEB35182	SAMEA6143201
FD01843991	PRJEB35182	SAMEA6142122
FD01875585	PRJEB35182	SAMEA6147000
FD01543236	PRJEB35182	SAMEA6141569
FD01543263	PRJEB35182	SAMEA6141596
FD01845442	PRJEB35182	SAMEA6142727
FD01846591	PRJEB35182	SAMEA6143374
FD01846552	PRJEB35182	SAMEA6143352
FD01874784	PRJEB35182	SAMEA6146839
FD01849100	PRJEB35182	SAMEA6144875
FD01875457	PRJEB35182	SAMEA6146927
FD01846274	PRJEB35182	SAMEA6143190
FD01851469	PRJEB35182	SAMEA6145428
FD01852822	PRJEB35182	SAMEA6146150
FD01846165	PRJEB35182	SAMEA6143131
FD01846211	PRJEB35182	SAMEA6143165
FD01872677	PRJEB35182	SAMEA6146372
FD01876285	PRJEB35182	SAMEA6147526
FD01843840	PRJEB35182	SAMEA6141991
FD01844463	PRJEB35182	SAMEA6142297
FD01873334	PRJEB35182	SAMEA6146691
FD01846575	PRJEB35182	SAMEA6143366
FD01847298	PRJEB35182	SAMEA6143809
FD01844645	PRJEB35182	SAMEA6142344
FD01848385	PRJEB35182	SAMEA6144537
FD01848383	PRJEB35182	SAMEA6144535
FD01852737	PRJEB35182	SAMEA6146073
FD01852738	PRJEB35182	SAMEA6146074
FD01849011	PRJEB35182	SAMEA6144838
FD01872733	PRJEB35182	SAMEA6146390
FD01848122	PRJEB35182	SAMEA6144393
FD01846773	PRJEB35182	SAMEA6143516
FD01847281	PRJEB35182	SAMEA6143796
FD01874839	PRJEB35182	SAMEA6146890
FD01875882	PRJEB35182	SAMEA6147231
FD01846267	PRJEB35182	SAMEA6143187
FD01848009	PRJEB35182	SAMEA6144288
FD01851313	PRJEB35182	SAMEA6145280
FD01844729	PRJEB35182	SAMEA6142405
FD01849390	PRJEB35182	SAMEA6145073
FD01873412	PRJEB35182	SAMEA6146751
FD01844965	PRJEB35182	SAMEA6142465
FD01843868	PRJEB35182	SAMEA6142009
FD01844442	PRJEB35182	SAMEA6142277
FD01845020	PRJEB35182	SAMEA6142520
FD01542846	PRJEB35182	SAMEA6141313
FD01844005	PRJEB35182	SAMEA6142136
FD01872948	PRJEB35182	SAMEA6146400
FD01874797	PRJEB35182	SAMEA6146851
FD01846972	PRJEB35182	SAMEA6143708
FD01846766	PRJEB35182	SAMEA6143509
FD01849003	PRJEB35182	SAMEA6144836
FD01845976	PRJEB35182	SAMEA6143035
FD01875578	PRJEB35182	SAMEA6146994
FD01543234	PRJEB35182	SAMEA6141567
FD01848348	PRJEB35182	SAMEA6144511
FD01847458	PRJEB35182	SAMEA6143960
FD01849549	PRJEB35182	SAMEA6145212
FD01846238	PRJEB35182	SAMEA6143179
FD01849185	PRJEB35182	SAMEA6144902
FD01851527	PRJEB35182	SAMEA6145483
FD01876286	PRJEB35182	SAMEA6147527
FD01852535	PRJEB35182	SAMEA6145874
FD01843858	PRJEB35182	SAMEA6142002
FD01845383	PRJEB35182	SAMEA6142678
FD01846148	PRJEB35182	SAMEA6143121
FD01847590	PRJEB35182	SAMEA6144086
FD01843944	PRJEB35182	SAMEA6142076
FD01847653	PRJEB35182	SAMEA6144141
FD01848333	PRJEB35182	SAMEA6144497
FD01849236	PRJEB35182	SAMEA6144923
FD01848347	PRJEB35182	SAMEA6144510
FD01844257	PRJEB35182	SAMEA6142195
FD01845382	PRJEB35182	SAMEA6142677
FD01875825	PRJEB35182	SAMEA6147196
FD01846400	PRJEB35182	SAMEA6143296
FD01543266	PRJEB35182	SAMEA6141599
FD01846578	PRJEB35182	SAMEA6143368
FD01847360	PRJEB35182	SAMEA6143868
FD01848357	PRJEB35182	SAMEA6144520
FD01849477	PRJEB35182	SAMEA6145146
FD01875890	PRJEB35182	SAMEA6147236
FD01542934	PRJEB35182	SAMEA6141394
FD01876031	PRJEB35182	SAMEA6147291
FD01843966	PRJEB35182	SAMEA6142097
FD01846593	PRJEB35182	SAMEA6143375
FD01543131	PRJEB35182	SAMEA6141471
FD01852585	PRJEB35182	SAMEA6145922
FD01845365	PRJEB35182	SAMEA6142662
FD01846218	PRJEB35182	SAMEA6143170
FD01876259	PRJEB35182	SAMEA6147502
FD01542870	PRJEB35182	SAMEA6141336
FD01846138	PRJEB35182	SAMEA6143116
FD01846167	PRJEB35182	SAMEA6143133
FD01873281	PRJEB35182	SAMEA6146660
FD01543214	PRJEB35182	SAMEA6141548
FD01543483	PRJEB35182	SAMEA6141718
FD01875539	PRJEB35182	SAMEA6146959
FD01846311	PRJEB35182	SAMEA6143209
FD01875593	PRJEB35182	SAMEA6147006
FD01845478	PRJEB35182	SAMEA6142755
FD01849115	PRJEB35182	SAMEA6144881
FD01844431	PRJEB35182	SAMEA6142268
FD01845392	PRJEB35182	SAMEA6142685
FD01845685	PRJEB35182	SAMEA6142911
FD01848402	PRJEB35182	SAMEA6144551
FD01875858	PRJEB35182	SAMEA6147215
FD01875865	PRJEB35182	SAMEA6147220
FD01852648	PRJEB35182	SAMEA6145985
FD01844972	PRJEB35182	SAMEA6142472
FD01846341	PRJEB35182	SAMEA6143238
FD01847877	PRJEB35182	SAMEA6144167
FD01845370	PRJEB35182	SAMEA6142667
FD01543436	PRJEB35182	SAMEA6141674
FD01872513	PRJEB35182	SAMEA6146323
FD01543349	PRJEB35182	SAMEA6141624
FD01543396	PRJEB35182	SAMEA6141637
FD01844705	PRJEB35182	SAMEA6142382
FD01847345	PRJEB35182	SAMEA6143853
FD01874804	PRJEB35182	SAMEA6146858
FD01543124	PRJEB35182	SAMEA6141464
FD01848356	PRJEB35182	SAMEA6144519
FD01876813	PRJEB35182	SAMEA6147607
FD01846569	PRJEB35182	SAMEA6143362
FD01874773	PRJEB35182	SAMEA6146828
FD01846139	PRJEB35182	SAMEA6143117
FD01846156	PRJEB35182	SAMEA6143125
FD01848352	PRJEB35182	SAMEA6144515
FD01852798	PRJEB35182	SAMEA6146130
FD01844707	PRJEB35182	SAMEA6142384
FD01848068	PRJEB35182	SAMEA6144339
FD01850246	PRJEB35182	SAMEA6145277
FD01846333	PRJEB35182	SAMEA6143230
FD01843969	PRJEB35182	SAMEA6142100
FD01846494	PRJEB35182	SAMEA6143323
FD01846636	PRJEB35182	SAMEA6143414
FD01846319	PRJEB35182	SAMEA6143216
FD01846374	PRJEB35182	SAMEA6143271
FD01847497	PRJEB35182	SAMEA6143997
FD01852877	PRJEB35182	SAMEA6146202
FD01851359	PRJEB35182	SAMEA6145322
FD01874833	PRJEB35182	SAMEA6146884
FD01845838	PRJEB35182	SAMEA6142945
FD01846363	PRJEB35182	SAMEA6143260
FD01852676	PRJEB35182	SAMEA6146012
FD01876423	PRJEB35182	SAMEA6147559
FD01847917	PRJEB35182	SAMEA6144200
FD01875531	PRJEB35182	SAMEA6146955
FD01851403	PRJEB35182	SAMEA6145366
FD01847655	PRJEB35182	SAMEA6144142
FD01873307	PRJEB35182	SAMEA6146674
FD01872497	PRJEB35182	SAMEA6146307
FD01872969	PRJEB35182	SAMEA6146416
FD01543539	PRJEB35182	SAMEA6141757
FD01849269	PRJEB35182	SAMEA6144954
FD01876146	PRJEB35182	SAMEA6147393
FD01846299	PRJEB35182	SAMEA6143203
FD01543532	PRJEB35182	SAMEA6141752
FD01846259	PRJEB35182	SAMEA6143186
FD01876432	PRJEB35182	SAMEA6147564
FD01843979	PRJEB35182	SAMEA6142110
FD01849389	PRJEB35182	SAMEA6145072
FD01875535	PRJEB35182	SAMEA6146957
FD01846553	PRJEB35182	SAMEA6143353
FD01848020	PRJEB35182	SAMEA6144299
FD01843947	PRJEB35182	SAMEA6142079
FD01852766	PRJEB35182	SAMEA6146101
FD01849035	PRJEB35182	SAMEA6144848
FD01849352	PRJEB35182	SAMEA6145035
FD01843934	PRJEB35182	SAMEA6142066
FD01846986	PRJEB35182	SAMEA6143722
FD01845402	PRJEB35182	SAMEA6142695
FD01849338	PRJEB35182	SAMEA6145021
FD01849497	PRJEB35182	SAMEA6145164
FD01843848	PRJEB35182	SAMEA6141996
FD01846966	PRJEB35182	SAMEA6143702
FD01876858	PRJEB35182	SAMEA6147625
FD01851482	PRJEB35182	SAMEA6145441
FD01876466	PRJEB35182	SAMEA6147579
FD01848378	PRJEB35182	SAMEA6144534
FD01873021	PRJEB35182	SAMEA6146460
FD01845408	PRJEB35182	SAMEA6142699
FD01845615	PRJEB35182	SAMEA6142867
FD01876874	PRJEB35182	SAMEA6147634
FD01843970	PRJEB35182	SAMEA6142101
FD01848716	PRJEB35182	SAMEA6144737
FD01542857	PRJEB35182	SAMEA6141324
FD01849153	PRJEB35182	SAMEA6144891
FD01543257	PRJEB35182	SAMEA6141590
FD01845425	PRJEB35182	SAMEA6142713
FD01852542	PRJEB35182	SAMEA6145879
FD01872699	PRJEB35182	SAMEA6146379
FD01845422	PRJEB35182	SAMEA6142710
FD01849572	PRJEB35182	SAMEA6145233
FD01844690	PRJEB35182	SAMEA6142367
FD01845301	PRJEB35182	SAMEA6142606
FD01849464	PRJEB35182	SAMEA6145136
FD01846242	PRJEB35182	SAMEA6143182
FD01846644	PRJEB35182	SAMEA6143422
FD01846642	PRJEB35182	SAMEA6143420
FD01852768	PRJEB35182	SAMEA6146103
FD01846558	PRJEB35182	SAMEA6143356
FD01848263	PRJEB35182	SAMEA6144432
FD01847909	PRJEB35182	SAMEA6144192
FD01875922	PRJEB35182	SAMEA6147260
FD01846155	PRJEB35182	SAMEA6143124
FD01848353	PRJEB35182	SAMEA6144516
FD01848815	PRJEB35182	SAMEA6144785
FD01849547	PRJEB35182	SAMEA6145210
FD01852528	PRJEB35182	SAMEA6145867
FD01845354	PRJEB35182	SAMEA6142653
FD01845393	PRJEB35182	SAMEA6142686
FD01851541	PRJEB35182	SAMEA6145497
FD01851551	PRJEB35182	SAMEA6145507
FD01847279	PRJEB35182	SAMEA6143794
FD01847647	PRJEB35182	SAMEA6144135
FD01876819	PRJEB35182	SAMEA6147609
FD01847573	PRJEB35182	SAMEA6144071
FD01843831	PRJEB35182	SAMEA6141987
FD01847344	PRJEB35182	SAMEA6143852
FD01846702	PRJEB35182	SAMEA6143470
FD01852663	PRJEB35182	SAMEA6146000
FD01852696	PRJEB35182	SAMEA6146032
FD01848344	PRJEB35182	SAMEA6144507
FD01875544	PRJEB35182	SAMEA6146963
FD01846174	PRJEB35182	SAMEA6143139
FD01847316	PRJEB35182	SAMEA6143827
FD01847433	PRJEB35182	SAMEA6143936
FD01543133	PRJEB35182	SAMEA6141473
FD01847285	PRJEB35182	SAMEA6143799
FD01847451	PRJEB35182	SAMEA6143954
FD01543507	PRJEB35182	SAMEA6141735
FD01847331	PRJEB35182	SAMEA6143840
FD01844252	PRJEB35182	SAMEA6142190
FD01847043	PRJEB35182	SAMEA6143766
FD01852639	PRJEB35182	SAMEA6145976
FD01876307	PRJEB35182	SAMEA6147547
FD01846767	PRJEB35182	SAMEA6143510
FD01844480	PRJEB35182	SAMEA6142312
FD01846330	PRJEB35182	SAMEA6143227
FD01873014	PRJEB35182	SAMEA6146454
FD01876455	PRJEB35182	SAMEA6147574
FD01874790	PRJEB35182	SAMEA6146844
FD01843903	PRJEB35182	SAMEA6142037
FD01847288	PRJEB35182	SAMEA6143801
FD01847440	PRJEB35182	SAMEA6143943
FD01851366	PRJEB35182	SAMEA6145329
FD01846239	PRJEB35182	SAMEA6143180
FD01846563	PRJEB35182	SAMEA6143359
FD01852764	PRJEB35182	SAMEA6146099
FD01873298	PRJEB35182	SAMEA6146670
FD01542881	PRJEB35182	SAMEA6141347
FD01543238	PRJEB35182	SAMEA6141571
FD01845995	PRJEB35182	SAMEA6143051
FD01848349	PRJEB35182	SAMEA6144512
FD01846322	PRJEB35182	SAMEA6143219
FD01848418	PRJEB35182	SAMEA6144563
FD01852896	PRJEB35182	SAMEA6146221
FD01846226	PRJEB35182	SAMEA6143175
FD01847898	PRJEB35182	SAMEA6144184
FD01848611	PRJEB35182	SAMEA6144640
FD01873491	PRJEB35182	SAMEA6146804
FD01876481	PRJEB35182	SAMEA6147584
FD01543204	PRJEB35182	SAMEA6141538
FD01847340	PRJEB35182	SAMEA6143848
FD01849326	PRJEB35182	SAMEA6145009
FD01849534	PRJEB35182	SAMEA6145198
FD01851443	PRJEB35182	SAMEA6145402
FD01847637	PRJEB35182	SAMEA6144126
FD01849217	PRJEB35182	SAMEA6144906
FD01873450	PRJEB35182	SAMEA6146775
FD01844413	PRJEB35182	SAMEA6142251
FD01844693	PRJEB35182	SAMEA6142370
FD01845293	PRJEB35182	SAMEA6142598
FD01845865	PRJEB35182	SAMEA6142969
FD01543449	PRJEB35182	SAMEA6141687
FD01843961	PRJEB35182	SAMEA6142092
FD01542903	PRJEB35182	SAMEA6141368
FD01844980	PRJEB35182	SAMEA6142480
FD01845355	PRJEB35182	SAMEA6142654
FD01849129	PRJEB35182	SAMEA6144885
FD01852635	PRJEB35182	SAMEA6145972
FD01847878	PRJEB35182	SAMEA6144168
FD01849237	PRJEB35182	SAMEA6144924
FD01849255	PRJEB35182	SAMEA6144940
FD01852552	PRJEB35182	SAMEA6145888
FD01873442	PRJEB35182	SAMEA6146769
FD01876088	PRJEB35182	SAMEA6147339
FD01852759	PRJEB35182	SAMEA6146095
FD01874849	PRJEB35182	SAMEA6146900
FD01542861	PRJEB35182	SAMEA6141328
FD01846364	PRJEB35182	SAMEA6143261
FD01848295	PRJEB35182	SAMEA6144460
FD01849155	PRJEB35182	SAMEA6144893
FD01875833	PRJEB35182	SAMEA6147204
FD01876497	PRJEB35182	SAMEA6147592
FD01872515	PRJEB35182	SAMEA6146325
FD01844744	PRJEB35182	SAMEA6142420
FD01846542	PRJEB35182	SAMEA6143343
FD01849615	PRJEB35182	SAMEA6145253
FD01852758	PRJEB35182	SAMEA6146094
FD01873418	PRJEB35182	SAMEA6146756
FD01845432	PRJEB35182	SAMEA6142718
FD01848591	PRJEB35182	SAMEA6144622
FD01849368	PRJEB35182	SAMEA6145051
FD01845328	PRJEB35182	SAMEA6142632
FD01846271	PRJEB35182	SAMEA6143189
FD01846566	PRJEB35182	SAMEA6143361
FD01848072	PRJEB35182	SAMEA6144343
FD01848089	PRJEB35182	SAMEA6144360
FD01543125	PRJEB35182	SAMEA6141465
FD01844779	PRJEB35182	SAMEA6142450
FD01843956	PRJEB35182	SAMEA6142087
FD01543491	PRJEB35182	SAMEA6141725
FD01846454	PRJEB35182	SAMEA6143310
FD01872474	PRJEB35182	SAMEA6146284
FD01846711	PRJEB35182	SAMEA6143471
FD01845057	PRJEB35182	SAMEA6142557
FD01845368	PRJEB35182	SAMEA6142665
FD01849551	PRJEB35182	SAMEA6145214
FD01874841	PRJEB35182	SAMEA6146892
FD01843942	PRJEB35182	SAMEA6142074
FD01846087	PRJEB35182	SAMEA6143099
FD01873389	PRJEB35182	SAMEA6146735
FD01874820	PRJEB35182	SAMEA6146871
FD01542818	PRJEB35182	SAMEA6141295
FD01847303	PRJEB35182	SAMEA6143814
FD01844261	PRJEB35182	SAMEA6142199
FD01844685	PRJEB35182	SAMEA6142362
FD01845686	PRJEB35182	SAMEA6142912
FD01845438	PRJEB35182	SAMEA6142723
FD01846545	PRJEB35182	SAMEA6143346
FD01849287	PRJEB35182	SAMEA6144970
FD01872557	PRJEB35182	SAMEA6146367
FD01873036	PRJEB35182	SAMEA6146471
FD01852541	PRJEB35182	SAMEA6145878
FD01852628	PRJEB35182	SAMEA6145965
FD01876223	PRJEB35182	SAMEA6147468
FD01848093	PRJEB35182	SAMEA6144364
FD01848067	PRJEB35182	SAMEA6144338
FD01849561	PRJEB35182	SAMEA6145224
FD01543165	PRJEB35182	SAMEA6141504
FD01846596	PRJEB35182	SAMEA6143377
FD01849098	PRJEB35182	SAMEA6144873
FD01872473	PRJEB35182	SAMEA6146283
FD01543365	PRJEB35182	SAMEA6141628
FD01845359	PRJEB35182	SAMEA6142658
FD01846470	PRJEB35182	SAMEA6143315
FD01876836	PRJEB35182	SAMEA6147617
FD01844598	PRJEB35182	SAMEA6142326
FD01872504	PRJEB35182	SAMEA6146314
FD01872954	PRJEB35182	SAMEA6146405
FD01873474	PRJEB35182	SAMEA6146793
FD01875884	PRJEB35182	SAMEA6147233
FD01543250	PRJEB35182	SAMEA6141583
FD01849137	PRJEB35182	SAMEA6144887
FD01851581	PRJEB35182	SAMEA6145537
FD01872964	PRJEB35182	SAMEA6146412
FD01847586	PRJEB35182	SAMEA6144082
FD01849571	PRJEB35182	SAMEA6145232
FD01852554	PRJEB35182	SAMEA6145890
FD01873394	PRJEB35182	SAMEA6146737
FD01874812	PRJEB35182	SAMEA6146865
FD01851355	PRJEB35182	SAMEA6145318
FD01872750	PRJEB35182	SAMEA6146394
FD01543261	PRJEB35182	SAMEA6141594
FD01543509	PRJEB35182	SAMEA6141737
FD01849081	PRJEB35182	SAMEA6144866
FD01875817	PRJEB35182	SAMEA6147188
FD01852906	PRJEB35182	SAMEA6146231
FD01848012	PRJEB35182	SAMEA6144291
FD01845462	PRJEB35182	SAMEA6142741
FD01851471	PRJEB35182	SAMEA6145430
FD01852584	PRJEB35182	SAMEA6145921
FD01872507	PRJEB35182	SAMEA6146317
FD01875447	PRJEB35182	SAMEA6146920
FD01844997	PRJEB35182	SAMEA6142497
FD01848341	PRJEB35182	SAMEA6144504
FD01852761	PRJEB35182	SAMEA6146097
FD01844236	PRJEB35182	SAMEA6142175
FD01848100	PRJEB35182	SAMEA6144371
FD01848331	PRJEB35182	SAMEA6144495
FD01852819	PRJEB35182	SAMEA6146148
FD01876784	PRJEB35182	SAMEA6147597
FD01846173	PRJEB35182	SAMEA6143138
FD01846712	PRJEB35182	SAMEA6143472
FD01847855	PRJEB35182	SAMEA6144149
FD01852773	PRJEB35182	SAMEA6146108
FD01876415	PRJEB35182	SAMEA6147556
FD01543333	PRJEB35182	SAMEA6141620
FD01847346	PRJEB35182	SAMEA6143854
FD01872971	PRJEB35182	SAMEA6146418
FD01845861	PRJEB35182	SAMEA6142965
FD01846611	PRJEB35182	SAMEA6143389
FD01849028	PRJEB35182	SAMEA6144846
FD01875849	PRJEB35182	SAMEA6147210
FD01845275	PRJEB35182	SAMEA6142582
FD01846054	PRJEB35182	SAMEA6143085
FD01847041	PRJEB35182	SAMEA6143764
FD01848400	PRJEB35182	SAMEA6144549
FD01845268	PRJEB35182	SAMEA6142575
FD01845416	PRJEB35182	SAMEA6142705
FD01846502	PRJEB35182	SAMEA6143326
FD01851458	PRJEB35182	SAMEA6145417
FD01873072	PRJEB35182	SAMEA6146503
FD01876128	PRJEB35182	SAMEA6147377
FD01876218	PRJEB35182	SAMEA6147463
FD01542878	PRJEB35182	SAMEA6141344
FD01543135	PRJEB35182	SAMEA6141475
FD01543270	PRJEB35182	SAMEA6141603
FD01843978	PRJEB35182	SAMEA6142109
FD01844402	PRJEB35182	SAMEA6142241
FD01846300	PRJEB35182	SAMEA6143204
FD01846675	PRJEB35182	SAMEA6143451
FD01852503	PRJEB35182	SAMEA6145594
FD01845343	PRJEB35182	SAMEA6142646
FD01845552	PRJEB35182	SAMEA6142807
FD01846000	PRJEB35182	SAMEA6143056
FD01846056	PRJEB35182	SAMEA6143087
FD01847388	PRJEB35182	SAMEA6143892
FD01847884	PRJEB35182	SAMEA6144172
FD01873160	PRJEB35182	SAMEA6146576
FD01876834	PRJEB35182	SAMEA6147616
FD01543429	PRJEB35182	SAMEA6141669
FD01845265	PRJEB35182	SAMEA6142572
FD01846187	PRJEB35182	SAMEA6143148
FD01849519	PRJEB35182	SAMEA6145185
FD01872479	PRJEB35182	SAMEA6146289
FD01543241	PRJEB35182	SAMEA6141574
FD01846203	PRJEB35182	SAMEA6143159
FD01846753	PRJEB35182	SAMEA6143499
FD01847319	PRJEB35182	SAMEA6143830
FD01849555	PRJEB35182	SAMEA6145218
FD01851439	PRJEB35182	SAMEA6145398
FD01873404	PRJEB35182	SAMEA6146745
FD01846547	PRJEB35182	SAMEA6143348
FD01847904	PRJEB35182	SAMEA6144189
FD01849336	PRJEB35182	SAMEA6145019
FD01852874	PRJEB35182	SAMEA6146199
FD01847341	PRJEB35182	SAMEA6143849
FD01849381	PRJEB35182	SAMEA6145064
FD01849631	PRJEB35182	SAMEA6145260
FD01852884	PRJEB35182	SAMEA6146209
FD01844736	PRJEB35182	SAMEA6142412
FD01845292	PRJEB35182	SAMEA6142597
FD01848416	PRJEB35182	SAMEA6144561
FD01849091	PRJEB35182	SAMEA6144871
FD01876464	PRJEB35182	SAMEA6147577
FD01844242	PRJEB35182	SAMEA6142180
FD01845718	PRJEB35182	SAMEA6142927
FD01847443	PRJEB35182	SAMEA6143946
FD01847555	PRJEB35182	SAMEA6144055
FD01848829	PRJEB35182	SAMEA6144795
FD01849279	PRJEB35182	SAMEA6144963
FD01872496	PRJEB35182	SAMEA6146306
FD01843967	PRJEB35182	SAMEA6142098
FD01846201	PRJEB35182	SAMEA6143158
FD01849089	PRJEB35182	SAMEA6144869
FD01849376	PRJEB35182	SAMEA6145059
FD01849514	PRJEB35182	SAMEA6145180
FD01852797	PRJEB35182	SAMEA6146129
FD01872949	PRJEB35182	SAMEA6146401
FD01873001	PRJEB35182	SAMEA6146442
FD01845315	PRJEB35182	SAMEA6142620
FD01845405	PRJEB35182	SAMEA6142697
FD01872480	PRJEB35182	SAMEA6146290
FD01872535	PRJEB35182	SAMEA6146345
FD01873511	PRJEB35182	SAMEA6146819
FD01874781	PRJEB35182	SAMEA6146836
FD01875866	PRJEB35182	SAMEA6147221
FD01845334	PRJEB35182	SAMEA6142638
FD01846651	PRJEB35182	SAMEA6143429
FD01846910	PRJEB35182	SAMEA6143648
FD01847310	PRJEB35182	SAMEA6143821
FD01849268	PRJEB35182	SAMEA6144953
FD01872952	PRJEB35182	SAMEA6146404
FD01873470	PRJEB35182	SAMEA6146790
FD01848764	PRJEB35182	SAMEA6144762
FD01849163	PRJEB35182	SAMEA6144896
FD01849282	PRJEB35182	SAMEA6144965
FD01543715	PRJEB35182	SAMEA6141820
FD01845884	PRJEB35182	SAMEA6142985
FD01847982	PRJEB35182	SAMEA6144261
FD01872470	PRJEB35182	SAMEA6146280
FD01872552	PRJEB35182	SAMEA6146362
FD01872987	PRJEB35182	SAMEA6146429
FD01874805	PRJEB35182	SAMEA6146859
FD01542815	PRJEB35182	SAMEA6141292
FD01846585	PRJEB35182	SAMEA6143371
FD01847063	PRJEB35182	SAMEA6143779
FD01847356	PRJEB35182	SAMEA6143864
FD01847457	PRJEB35182	SAMEA6143959
FD01542827	PRJEB35182	SAMEA6141303
FD01543309	PRJEB35182	SAMEA6141615
FD01844281	PRJEB35182	SAMEA6142218
FD01845721	PRJEB35182	SAMEA6142930
FD01847632	PRJEB35182	SAMEA6144122
FD01849272	PRJEB35182	SAMEA6144957
FD01845430	PRJEB35182	SAMEA6142716
FD01873445	PRJEB35182	SAMEA6146772
FD01875584	PRJEB35182	SAMEA6146999
FD01848050	PRJEB35182	SAMEA6144328
FD01845851	PRJEB35182	SAMEA6142958
FD01845999	PRJEB35182	SAMEA6143055
FD01847645	PRJEB35182	SAMEA6144134
FD01542913	PRJEB35182	SAMEA6141378
FD01847629	PRJEB35182	SAMEA6144119
FD01876222	PRJEB35182	SAMEA6147467
FD01543251	PRJEB35182	SAMEA6141584
FD01845321	PRJEB35182	SAMEA6142626
FD01845909	PRJEB35182	SAMEA6143009
FD01847019	PRJEB35182	SAMEA6143747
FD01847607	PRJEB35182	SAMEA6144100
FD01852523	PRJEB35182	SAMEA6145863
FD01873134	PRJEB35182	SAMEA6146553
FD01543185	PRJEB35182	SAMEA6141522
FD01844780	PRJEB35182	SAMEA6142451
FD01852936	PRJEB35182	SAMEA6146261
FD01872465	PRJEB35182	SAMEA6146275
FD01872725	PRJEB35182	SAMEA6146388
FD01873428	PRJEB35182	SAMEA6146761
FD01875749	PRJEB35182	SAMEA6147122
FD01542997	PRJEB35182	SAMEA6141438
FD01843883	PRJEB35182	SAMEA6142022
FD01845956	PRJEB35182	SAMEA6143026
FD01849012	PRJEB35182	SAMEA6144839
FD01849285	PRJEB35182	SAMEA6144968
FD01849288	PRJEB35182	SAMEA6144971
FD01543156	PRJEB35182	SAMEA6141495
FD01543268	PRJEB35182	SAMEA6141601
FD01845575	PRJEB35182	SAMEA6142829
FD01542902	PRJEB35182	SAMEA6141367
FD01845627	PRJEB35182	SAMEA6142877
FD01848024	PRJEB35182	SAMEA6144303
FD01850236	PRJEB35182	SAMEA6145271
FD01852875	PRJEB35182	SAMEA6146200
FD01873030	PRJEB35182	SAMEA6146466
FD01845726	PRJEB35182	SAMEA6142932
FD01846731	PRJEB35182	SAMEA6143483
FD01848343	PRJEB35182	SAMEA6144506
FD01543496	PRJEB35182	SAMEA6141729
FD01845675	PRJEB35182	SAMEA6142906
FD01848128	PRJEB35182	SAMEA6144399
FD01848339	PRJEB35182	SAMEA6144502
FD01848804	PRJEB35182	SAMEA6144779
FD01852885	PRJEB35182	SAMEA6146210
FD01875598	PRJEB35182	SAMEA6147010
FD01844280	PRJEB35182	SAMEA6142217
FD01845997	PRJEB35182	SAMEA6143053
FD01846579	PRJEB35182	SAMEA6143369
FD01849312	PRJEB35182	SAMEA6144995
FD01873516	PRJEB35182	SAMEA6146823
FD01875710	PRJEB35182	SAMEA6147095
FD01847455	PRJEB35182	SAMEA6143957
FD01851514	PRJEB35182	SAMEA6145470
FD01852504	PRJEB35182	SAMEA6145595
FD01852771	PRJEB35182	SAMEA6146106
FD01876247	PRJEB35182	SAMEA6147491
FD01543278	PRJEB35182	SAMEA6141611
FD01845369	PRJEB35182	SAMEA6142666
FD01846076	PRJEB35182	SAMEA6143095
FD01852934	PRJEB35182	SAMEA6146259
FD01872520	PRJEB35182	SAMEA6146330
FD01876080	PRJEB35182	SAMEA6147331
FD01876870	PRJEB35182	SAMEA6147632
FD01844768	PRJEB35182	SAMEA6142444
FD01847561	PRJEB35182	SAMEA6144061
FD01875733	PRJEB35182	SAMEA6147107
FD01845871	PRJEB35182	SAMEA6142973
FD01845678	PRJEB35182	SAMEA6142909
FD01845954	PRJEB35182	SAMEA6143025
FD01849494	PRJEB35182	SAMEA6145161
FD01872464	PRJEB35182	SAMEA6146274
FD01845042	PRJEB35182	SAMEA6142542
FD01846164	PRJEB35182	SAMEA6143130
FD01846171	PRJEB35182	SAMEA6143136
FD01846686	PRJEB35182	SAMEA6143461
FD01846716	PRJEB35182	SAMEA6143476
FD01847879	PRJEB35182	SAMEA6144169
FD01542823	PRJEB35182	SAMEA6141300
FD01846662	PRJEB35182	SAMEA6143440
FD01848335	PRJEB35182	SAMEA6144499
FD01851584	PRJEB35182	SAMEA6145540
FD01852724	PRJEB35182	SAMEA6146060
FD01872666	PRJEB35182	SAMEA6146369
FD01872984	PRJEB35182	SAMEA6146427
FD01876869	PRJEB35182	SAMEA6147631
FD01843860	PRJEB35182	SAMEA6142004
FD01848026	PRJEB35182	SAMEA6144305
FD01543208	PRJEB35182	SAMEA6141542
FD01847943	PRJEB35182	SAMEA6144222
FD01851569	PRJEB35182	SAMEA6145525
FD01875683	PRJEB35182	SAMEA6147077
FD01876456	PRJEB35182	SAMEA6147575
FD01542858	PRJEB35182	SAMEA6141325
FD01543247	PRJEB35182	SAMEA6141580
FD01543720	PRJEB35182	SAMEA6141825
FD01849484	PRJEB35182	SAMEA6145152
FD01852670	PRJEB35182	SAMEA6146007
FD01875725	PRJEB35182	SAMEA6147103
FD01876253	PRJEB35182	SAMEA6147497
FD01543277	PRJEB35182	SAMEA6141610
FD01844605	PRJEB35182	SAMEA6142329
FD01846762	PRJEB35182	SAMEA6143505
FD01846777	PRJEB35182	SAMEA6143518
FD01873165	PRJEB35182	SAMEA6146580
FD01873396	PRJEB35182	SAMEA6146739
FD01543220	PRJEB35182	SAMEA6141554
FD01845514	PRJEB35182	SAMEA6142778
FD01847887	PRJEB35182	SAMEA6144175
FD01848365	PRJEB35182	SAMEA6144525
FD01849083	PRJEB35182	SAMEA6144868
FD01851548	PRJEB35182	SAMEA6145504
FD01543239	PRJEB35182	SAMEA6141572
FD01843958	PRJEB35182	SAMEA6142089
FD01844234	PRJEB35182	SAMEA6142173
FD01844273	PRJEB35182	SAMEA6142210
FD01847854	PRJEB35182	SAMEA6144148
FD01849486	PRJEB35182	SAMEA6145154
FD01875317	PRJEB35182	SAMEA6146919
FD01542854	PRJEB35182	SAMEA6141321
FD01543262	PRJEB35182	SAMEA6141595
FD01843910	PRJEB35182	SAMEA6142043
FD01845719	PRJEB35182	SAMEA6142928
FD01847889	PRJEB35182	SAMEA6144177
FD01849393	PRJEB35182	SAMEA6145076
FD01872503	PRJEB35182	SAMEA6146313
FD01874777	PRJEB35182	SAMEA6146832
FD01543341	PRJEB35182	SAMEA6141622
FD01844254	PRJEB35182	SAMEA6142192
FD01847851	PRJEB35182	SAMEA6144145
FD01852630	PRJEB35182	SAMEA6145967
FD01872487	PRJEB35182	SAMEA6146297
FD01872668	PRJEB35182	SAMEA6146370
FD01876447	PRJEB35182	SAMEA6147571
FD01847547	PRJEB35182	SAMEA6144047
FD01848292	PRJEB35182	SAMEA6144457
FD01848415	PRJEB35182	SAMEA6144560
FD01876149	PRJEB35182	SAMEA6147396
FD01852529	PRJEB35182	SAMEA6145868
FD01876240	PRJEB35182	SAMEA6147485
FD01843837	PRJEB35182	SAMEA6141989
FD01844244	PRJEB35182	SAMEA6142182
FD01844735	PRJEB35182	SAMEA6142411
FD01845352	PRJEB35182	SAMEA6142651
FD01847330	PRJEB35182	SAMEA6143839
FD01851375	PRJEB35182	SAMEA6145338
FD01874774	PRJEB35182	SAMEA6146829
FD01543256	PRJEB35182	SAMEA6141589
FD01845417	PRJEB35182	SAMEA6142706
FD01846223	PRJEB35182	SAMEA6143173
FD01846479	PRJEB35182	SAMEA6143319
FD01873207	PRJEB35182	SAMEA6146610
FD01844704	PRJEB35182	SAMEA6142381
FD01845283	PRJEB35182	SAMEA6142588
FD01851421	PRJEB35182	SAMEA6145382
FD01851462	PRJEB35182	SAMEA6145421
FD01872945	PRJEB35182	SAMEA6146397
FD01873144	PRJEB35182	SAMEA6146562
FD01542831	PRJEB35182	SAMEA6141306
FD01847384	PRJEB35182	SAMEA6143889
FD01852653	PRJEB35182	SAMEA6145990
FD01874785	PRJEB35182	SAMEA6146840
FD01542844	PRJEB35182	SAMEA6141311
FD01542884	PRJEB35182	SAMEA6141350
FD01846348	PRJEB35182	SAMEA6143245
FD01846626	PRJEB35182	SAMEA6143404
FD01847901	PRJEB35182	SAMEA6144187
FD01849273	PRJEB35182	SAMEA6144958
FD01843888	PRJEB35182	SAMEA6142026
FD01844719	PRJEB35182	SAMEA6142395
FD01844250	PRJEB35182	SAMEA6142188
FD01844767	PRJEB35182	SAMEA6142443
FD01845558	PRJEB35182	SAMEA6142812
FD01852629	PRJEB35182	SAMEA6145966
FD01543259	PRJEB35182	SAMEA6141592
FD01543515	PRJEB35182	SAMEA6141740
FD01843937	PRJEB35182	SAMEA6142069
FD01845881	PRJEB35182	SAMEA6142982
FD01846536	PRJEB35182	SAMEA6143340
FD01848866	PRJEB35182	SAMEA6144819
FD01849349	PRJEB35182	SAMEA6145032
FD01872698	PRJEB35182	SAMEA6146378
FD01876280	PRJEB35182	SAMEA6147521
FD01543229	PRJEB35182	SAMEA6141562
FD01543587	PRJEB35182	SAMEA6141790
FD01844246	PRJEB35182	SAMEA6142184
FD01846376	PRJEB35182	SAMEA6143273
FD01849254	PRJEB35182	SAMEA6144939
FD01872737	PRJEB35182	SAMEA6146392
FD01875774	PRJEB35182	SAMEA6147147
FD01543373	PRJEB35182	SAMEA6141631
FD01844976	PRJEB35182	SAMEA6142476
FD01845595	PRJEB35182	SAMEA6142848
FD01845915	PRJEB35182	SAMEA6143015
FD01846147	PRJEB35182	SAMEA6143120
FD01849253	PRJEB35182	SAMEA6144938
FD01851314	PRJEB35182	SAMEA6145281
FD01851483	PRJEB35182	SAMEA6145442
FD01844438	PRJEB35182	SAMEA6142274
FD01846993	PRJEB35182	SAMEA6143728
FD01872519	PRJEB35182	SAMEA6146329
FD01846769	PRJEB35182	SAMEA6143512
FD01872539	PRJEB35182	SAMEA6146349
FD01843909	PRJEB35182	SAMEA6142042
FD01845297	PRJEB35182	SAMEA6142602
FD01846163	PRJEB35182	SAMEA6143129
FD01846204	PRJEB35182	SAMEA6143160
FD01846588	PRJEB35182	SAMEA6143373
FD01846765	PRJEB35182	SAMEA6143508
FD01847077	PRJEB35182	SAMEA6143788
FD01847604	PRJEB35182	SAMEA6144098
FD01849400	PRJEB35182	SAMEA6145083
FD01873250	PRJEB35182	SAMEA6146639
FD01875473	PRJEB35182	SAMEA6146933
FD01875569	PRJEB35182	SAMEA6146985
FD01844680	PRJEB35182	SAMEA6142358
FD01844743	PRJEB35182	SAMEA6142419
FD01845992	PRJEB35182	SAMEA6143048
FD01846177	PRJEB35182	SAMEA6143142
FD01848661	PRJEB35182	SAMEA6144685
FD01849113	PRJEB35182	SAMEA6144880
FD01845470	PRJEB35182	SAMEA6142749
FD01846012	PRJEB35182	SAMEA6143065
FD01846422	PRJEB35182	SAMEA6143305
FD01846763	PRJEB35182	SAMEA6143506
FD01849293	PRJEB35182	SAMEA6144976
FD01872511	PRJEB35182	SAMEA6146321
FD01876465	PRJEB35182	SAMEA6147578
FD01876794	PRJEB35182	SAMEA6147598
FD01844267	PRJEB35182	SAMEA6142205
FD01846719	PRJEB35182	SAMEA6143477
FD01846990	PRJEB35182	SAMEA6143726
FD01847067	PRJEB35182	SAMEA6143783
FD01847998	PRJEB35182	SAMEA6144277
FD01848754	PRJEB35182	SAMEA6144759
FD01851357	PRJEB35182	SAMEA6145320
FD01872998	PRJEB35182	SAMEA6146439
FD01843929	PRJEB35182	SAMEA6142061
FD01852827	PRJEB35182	SAMEA6146155
FD01874772	PRJEB35182	SAMEA6146827
FD01844283	PRJEB35182	SAMEA6142220
FD01846325	PRJEB35182	SAMEA6143222
FD01875646	PRJEB35182	SAMEA6147052
FD01845994	PRJEB35182	SAMEA6143050
FD01846646	PRJEB35182	SAMEA6143424
FD01848014	PRJEB35182	SAMEA6144293
FD01849427	PRJEB35182	SAMEA6145107
FD01852783	PRJEB35182	SAMEA6146118
FD01542943	PRJEB35182	SAMEA6141402
FD01845384	PRJEB35182	SAMEA6142679
FD01846522	PRJEB35182	SAMEA6143336
FD01848669	PRJEB35182	SAMEA6144692
FD01849574	PRJEB35182	SAMEA6145235
FD01872993	PRJEB35182	SAMEA6146435
FD01876442	PRJEB35182	SAMEA6147569
FD01845316	PRJEB35182	SAMEA6142621
FD01847394	PRJEB35182	SAMEA6143898
FD01872529	PRJEB35182	SAMEA6146339
FD01872548	PRJEB35182	SAMEA6146358
FD01543173	PRJEB35182	SAMEA6141511
FD01844284	PRJEB35182	SAMEA6142221
FD01844711	PRJEB35182	SAMEA6142387
FD01846985	PRJEB35182	SAMEA6143721
FD01847386	PRJEB35182	SAMEA6143890
FD01849388	PRJEB35182	SAMEA6145071
FD01849472	PRJEB35182	SAMEA6145143
FD01873246	PRJEB35182	SAMEA6146636
FD01875673	PRJEB35182	SAMEA6147071
FD01844205	PRJEB35182	SAMEA6142147
FD01846010	PRJEB35182	SAMEA6143063
FD01847358	PRJEB35182	SAMEA6143866
FD01847420	PRJEB35182	SAMEA6143923
FD01873138	PRJEB35182	SAMEA6146557
FD01875894	PRJEB35182	SAMEA6147239
FD01846564	PRJEB35182	SAMEA6143360
FD01847332	PRJEB35182	SAMEA6143841
FD01849049	PRJEB35182	SAMEA6144853
FD01852778	PRJEB35182	SAMEA6146113
FD01852788	PRJEB35182	SAMEA6146122
FD01542868	PRJEB35182	SAMEA6141335
FD01845439	PRJEB35182	SAMEA6142724
FD01845471	PRJEB35182	SAMEA6142750
FD01845614	PRJEB35182	SAMEA6142866
FD01846989	PRJEB35182	SAMEA6143725
FD01847379	PRJEB35182	SAMEA6143884
FD01849361	PRJEB35182	SAMEA6145044
FD01872989	PRJEB35182	SAMEA6146431
FD01845642	PRJEB35182	SAMEA6142888
FD01845921	PRJEB35182	SAMEA6143020
FD01847882	PRJEB35182	SAMEA6144171
FD01848386	PRJEB35182	SAMEA6144538
FD01849240	PRJEB35182	SAMEA6144927
FD01852465	PRJEB35182	SAMEA6145557
FD01873003	PRJEB35182	SAMEA6146443
FD01873111	PRJEB35182	SAMEA6146535
FD01873163	PRJEB35182	SAMEA6146579
FD01876115	PRJEB35182	SAMEA6147365
FD01846042	PRJEB35182	SAMEA6143078
FD01846550	PRJEB35182	SAMEA6143350
FD01847895	PRJEB35182	SAMEA6144181
FD01848668	PRJEB35182	SAMEA6144691
FD01851378	PRJEB35182	SAMEA6145341
FD01851586	PRJEB35182	SAMEA6145542
FD01844687	PRJEB35182	SAMEA6142364
FD01847272	PRJEB35182	SAMEA6143790
FD01847335	PRJEB35182	SAMEA6143844
FD01847581	PRJEB35182	SAMEA6144077
FD01848033	PRJEB35182	SAMEA6144312
FD01848255	PRJEB35182	SAMEA6144425
FD01849230	PRJEB35182	SAMEA6144917
FD01849474	PRJEB35182	SAMEA6145144
FD01851463	PRJEB35182	SAMEA6145422
FD01872525	PRJEB35182	SAMEA6146335
FD01875655	PRJEB35182	SAMEA6147059
FD01543200	PRJEB35182	SAMEA6141535
FD01543424	PRJEB35182	SAMEA6141664
FD01844751	PRJEB35182	SAMEA6142427
FD01845003	PRJEB35182	SAMEA6142503
FD01846282	PRJEB35182	SAMEA6143194
FD01846584	PRJEB35182	SAMEA6143370
FD01847422	PRJEB35182	SAMEA6143925
FD01847922	PRJEB35182	SAMEA6144204
FD01849018	PRJEB35182	SAMEA6144841
FD01851365	PRJEB35182	SAMEA6145328
FD01872670	PRJEB35182	SAMEA6146371
FD01875559	PRJEB35182	SAMEA6146977
FD01876023	PRJEB35182	SAMEA6147286
FD01543264	PRJEB35182	SAMEA6141597
FD01843854	PRJEB35182	SAMEA6142000
FD01846112	PRJEB35182	SAMEA6143106
FD01847450	PRJEB35182	SAMEA6143953
FD01849264	PRJEB35182	SAMEA6144949
FD01852493	PRJEB35182	SAMEA6145584
FD01872517	PRJEB35182	SAMEA6146327
FD01876210	PRJEB35182	SAMEA6147456
FD01542847	PRJEB35182	SAMEA6141314
FD01844270	PRJEB35182	SAMEA6142207
FD01844418	PRJEB35182	SAMEA6142255
FD01845445	PRJEB35182	SAMEA6142728
FD01846446	PRJEB35182	SAMEA6143309
FD01846576	PRJEB35182	SAMEA6143367
FD01848129	PRJEB35182	SAMEA6144400
FD01848133	PRJEB35182	SAMEA6144404
FD01851540	PRJEB35182	SAMEA6145496
FD01875682	PRJEB35182	SAMEA6147076
FD01876174	PRJEB35182	SAMEA6147421
FD01542859	PRJEB35182	SAMEA6141326
FD01543232	PRJEB35182	SAMEA6141565
FD01843885	PRJEB35182	SAMEA6142023
FD01844453	PRJEB35182	SAMEA6142287
FD01845641	PRJEB35182	SAMEA6142887
FD01847468	PRJEB35182	SAMEA6143970
FD01848125	PRJEB35182	SAMEA6144396
FD01848721	PRJEB35182	SAMEA6144740
FD01849320	PRJEB35182	SAMEA6145003
FD01872950	PRJEB35182	SAMEA6146402
FD01872968	PRJEB35182	SAMEA6146415
FD01875897	PRJEB35182	SAMEA6147242
FD01542909	PRJEB35182	SAMEA6141374
FD01543276	PRJEB35182	SAMEA6141609
FD01543446	PRJEB35182	SAMEA6141684
FD01844253	PRJEB35182	SAMEA6142191
FD01845592	PRJEB35182	SAMEA6142845
FD01846234	PRJEB35182	SAMEA6143178
FD01846256	PRJEB35182	SAMEA6143185
FD01847936	PRJEB35182	SAMEA6144217
FD01849220	PRJEB35182	SAMEA6144908
FD01872514	PRJEB35182	SAMEA6146324
FD01872542	PRJEB35182	SAMEA6146352
FD01543169	PRJEB35182	SAMEA6141508
FD01543348	PRJEB35182	SAMEA6141623
FD01848113	PRJEB35182	SAMEA6144384
FD01851573	PRJEB35182	SAMEA6145529
FD01542970	PRJEB35182	SAMEA6141422
FD01846748	PRJEB35182	SAMEA6143495
FD01846751	PRJEB35182	SAMEA6143497
FD01847294	PRJEB35182	SAMEA6143806
FD01847405	PRJEB35182	SAMEA6143909
FD01847950	PRJEB35182	SAMEA6144229
FD01849343	PRJEB35182	SAMEA6145026
FD01849471	PRJEB35182	SAMEA6145142
FD01852823	PRJEB35182	SAMEA6146151
FD01876189	PRJEB35182	SAMEA6147436
FD01845409	PRJEB35182	SAMEA6142700
FD01845466	PRJEB35182	SAMEA6142745
FD01846471	PRJEB35182	SAMEA6143316
FD01849380	PRJEB35182	SAMEA6145063
FD01849525	PRJEB35182	SAMEA6145191
FD01542906	PRJEB35182	SAMEA6141371
FD01542917	PRJEB35182	SAMEA6141382
FD01846004	PRJEB35182	SAMEA6143060
FD01846572	PRJEB35182	SAMEA6143365
FD01846598	PRJEB35182	SAMEA6143378
FD01847911	PRJEB35182	SAMEA6144194
FD01849408	PRJEB35182	SAMEA6145091
FD01543356	PRJEB35182	SAMEA6141625
FD01844478	PRJEB35182	SAMEA6142310
FD01845550	PRJEB35182	SAMEA6142805
FD01846172	PRJEB35182	SAMEA6143137
FD01849410	PRJEB35182	SAMEA6145092
FD01542866	PRJEB35182	SAMEA6141333
FD01844752	PRJEB35182	SAMEA6142428
FD01846338	PRJEB35182	SAMEA6143235
FD01848080	PRJEB35182	SAMEA6144351
FD01851453	PRJEB35182	SAMEA6145412
FD01852510	PRJEB35182	SAMEA6145600
FD01852677	PRJEB35182	SAMEA6146013
FD01872532	PRJEB35182	SAMEA6146342
FD01875770	PRJEB35182	SAMEA6147143
FD01876251	PRJEB35182	SAMEA6147495
FD01542819	PRJEB35182	SAMEA6141296
FD01845389	PRJEB35182	SAMEA6142682
FD01845490	PRJEB35182	SAMEA6142763
FD01846184	PRJEB35182	SAMEA6143146
FD01848303	PRJEB35182	SAMEA6144468
FD01875573	PRJEB35182	SAMEA6146989
FD01542852	PRJEB35182	SAMEA6141319
FD01543272	PRJEB35182	SAMEA6141605
FD01543316	PRJEB35182	SAMEA6141616
FD01843850	PRJEB35182	SAMEA6141998
FD01844727	PRJEB35182	SAMEA6142403
FD01847064	PRJEB35182	SAMEA6143780
FD01848422	PRJEB35182	SAMEA6144566
FD01876150	PRJEB35182	SAMEA6147397
FD01876173	PRJEB35182	SAMEA6147420
FD01543210	PRJEB35182	SAMEA6141544
FD01543273	PRJEB35182	SAMEA6141606
FD01843938	PRJEB35182	SAMEA6142070
FD01845441	PRJEB35182	SAMEA6142726
FD01845712	PRJEB35182	SAMEA6142924
FD01873040	PRJEB35182	SAMEA6146474
FD01875595	PRJEB35182	SAMEA6147008
FD01875915	PRJEB35182	SAMEA6147255
FD01843915	PRJEB35182	SAMEA6142048
FD01843968	PRJEB35182	SAMEA6142099
FD01845350	PRJEB35182	SAMEA6142649
FD01845530	PRJEB35182	SAMEA6142790
FD01846380	PRJEB35182	SAMEA6143277
FD01847322	PRJEB35182	SAMEA6143832
FD01852512	PRJEB35182	SAMEA6145601
FD01542939	PRJEB35182	SAMEA6141399
FD01543421	PRJEB35182	SAMEA6141661
FD01844977	PRJEB35182	SAMEA6142477
FD01847042	PRJEB35182	SAMEA6143765
FD01847487	PRJEB35182	SAMEA6143988
FD01847620	PRJEB35182	SAMEA6144112
FD01849436	PRJEB35182	SAMEA6145114
FD01873332	PRJEB35182	SAMEA6146689
FD01542853	PRJEB35182	SAMEA6141320
FD01543138	PRJEB35182	SAMEA6141478
FD01843682	PRJEB35182	SAMEA6141949
FD01845004	PRJEB35182	SAMEA6142504
FD01846046	PRJEB35182	SAMEA6143080
FD01846771	PRJEB35182	SAMEA6143514
FD01852596	PRJEB35182	SAMEA6145933
FD01873484	PRJEB35182	SAMEA6146798
FD01875892	PRJEB35182	SAMEA6147238
FD01875909	PRJEB35182	SAMEA6147251
FD01876301	PRJEB35182	SAMEA6147541
FD01876878	PRJEB35182	SAMEA6147636
FD01845453	PRJEB35182	SAMEA6142734
FD01848391	PRJEB35182	SAMEA6144542
FD01848399	PRJEB35182	SAMEA6144548
FD01849256	PRJEB35182	SAMEA6144941
FD01849569	PRJEB35182	SAMEA6145230
FD01851437	PRJEB35182	SAMEA6145396
FD01843997	PRJEB35182	SAMEA6142128
FD01844482	PRJEB35182	SAMEA6142314
FD01845702	PRJEB35182	SAMEA6142919
FD01845850	PRJEB35182	SAMEA6142957
FD01845978	PRJEB35182	SAMEA6143037
FD01846360	PRJEB35182	SAMEA6143257
FD01847061	PRJEB35182	SAMEA6143777
FD01848005	PRJEB35182	SAMEA6144284
FD01849398	PRJEB35182	SAMEA6145081
FD01852521	PRJEB35182	SAMEA6145608
FD01852806	PRJEB35182	SAMEA6146136
FD01872493	PRJEB35182	SAMEA6146303
FD01873462	PRJEB35182	SAMEA6146784
FD01875653	PRJEB35182	SAMEA6147057
FD01847549	PRJEB35182	SAMEA6144049
FD01848018	PRJEB35182	SAMEA6144297
FD01848643	PRJEB35182	SAMEA6144669
FD01873100	PRJEB35182	SAMEA6146529
FD01875612	PRJEB35182	SAMEA6147023
FD01542849	PRJEB35182	SAMEA6141316
FD01543240	PRJEB35182	SAMEA6141573
FD01543244	PRJEB35182	SAMEA6141577
FD01843952	PRJEB35182	SAMEA6142083
FD01847055	PRJEB35182	SAMEA6143774
FD01848395	PRJEB35182	SAMEA6144545
FD01849466	PRJEB35182	SAMEA6145137
FD01852873	PRJEB35182	SAMEA6146198
FD01872471	PRJEB35182	SAMEA6146281
FD01876797	PRJEB35182	SAMEA6147600
FD01543216	PRJEB35182	SAMEA6141550
FD01845256	PRJEB35182	SAMEA6142564
FD01845524	PRJEB35182	SAMEA6142785
FD01845864	PRJEB35182	SAMEA6142968
FD01845989	PRJEB35182	SAMEA6143045
FD01846384	PRJEB35182	SAMEA6143281
FD01846401	PRJEB35182	SAMEA6143297
FD01847372	PRJEB35182	SAMEA6143878
FD01849395	PRJEB35182	SAMEA6145078
FD01872521	PRJEB35182	SAMEA6146331
FD01845035	PRJEB35182	SAMEA6142535
FD01847849	PRJEB35182	SAMEA6144143
FD01872662	PRJEB35182	SAMEA6146368
FD01873254	PRJEB35182	SAMEA6146643
FD01847376	PRJEB35182	SAMEA6143882
FD01849059	PRJEB35182	SAMEA6144857
FD01849404	PRJEB35182	SAMEA6145087
FD01852929	PRJEB35182	SAMEA6146254
FD01873121	PRJEB35182	SAMEA6146545
FD01543403	PRJEB35182	SAMEA6141644
FD01846385	PRJEB35182	SAMEA6143282
FD01847342	PRJEB35182	SAMEA6143850
FD01847533	PRJEB35182	SAMEA6144033
FD01847633	PRJEB35182	SAMEA6144123
FD01849399	PRJEB35182	SAMEA6145082
FD01872528	PRJEB35182	SAMEA6146338
FD01872530	PRJEB35182	SAMEA6146340
FD01873292	PRJEB35182	SAMEA6146665
FD01874843	PRJEB35182	SAMEA6146894
FD01875874	PRJEB35182	SAMEA6147225
FD01876293	PRJEB35182	SAMEA6147534
FD01542915	PRJEB35182	SAMEA6141380
FD01843941	PRJEB35182	SAMEA6142073
FD01843994	PRJEB35182	SAMEA6142125
FD01844000	PRJEB35182	SAMEA6142131
FD01844738	PRJEB35182	SAMEA6142414
FD01845332	PRJEB35182	SAMEA6142636
FD01845962	PRJEB35182	SAMEA6143028
FD01846555	PRJEB35182	SAMEA6143354
FD01848074	PRJEB35182	SAMEA6144345
FD01848746	PRJEB35182	SAMEA6144755
FD01849327	PRJEB35182	SAMEA6145010
FD01852890	PRJEB35182	SAMEA6146215
FD01875603	PRJEB35182	SAMEA6147014
FD01876181	PRJEB35182	SAMEA6147428
FD01844974	PRJEB35182	SAMEA6142474
FD01846305	PRJEB35182	SAMEA6143206
FD01847423	PRJEB35182	SAMEA6143926
FD01875462	PRJEB35182	SAMEA6146928
FD01843816	PRJEB35182	SAMEA6141984
FD01846749	PRJEB35182	SAMEA6143496
FD01849281	PRJEB35182	SAMEA6144964
FD01872491	PRJEB35182	SAMEA6146301
FD01876289	PRJEB35182	SAMEA6147530
FD01876490	PRJEB35182	SAMEA6147587
FD01843986	PRJEB35182	SAMEA6142117
FD01846512	PRJEB35182	SAMEA6143328
FD01849065	PRJEB35182	SAMEA6144859
FD01851371	PRJEB35182	SAMEA6145334
FD01852502	PRJEB35182	SAMEA6145593
FD01542890	PRJEB35182	SAMEA6141355
FD01846196	PRJEB35182	SAMEA6143154
FD01846393	PRJEB35182	SAMEA6143290
FD01847563	PRJEB35182	SAMEA6144063
FD01849511	PRJEB35182	SAMEA6145177
FD01849630	PRJEB35182	SAMEA6145259
FD01873092	PRJEB35182	SAMEA6146521
FD01542893	PRJEB35182	SAMEA6141358
FD01542955	PRJEB35182	SAMEA6141409
FD01844695	PRJEB35182	SAMEA6142372
FD01845474	PRJEB35182	SAMEA6142753
FD01846240	PRJEB35182	SAMEA6143181
FD01849171	PRJEB35182	SAMEA6144899
FD01849640	PRJEB35182	SAMEA6145262
FD01851329	PRJEB35182	SAMEA6145292
FD01852840	PRJEB35182	SAMEA6146167
FD01872476	PRJEB35182	SAMEA6146286
FD01875645	PRJEB35182	SAMEA6147051
FD01876116	PRJEB35182	SAMEA6147366
FD01876823	PRJEB35182	SAMEA6147611
FD01542885	PRJEB35182	SAMEA6141351
FD01843948	PRJEB35182	SAMEA6142080
FD01846105	PRJEB35182	SAMEA6143103
FD01846654	PRJEB35182	SAMEA6143432
FD01847509	PRJEB35182	SAMEA6144009
FD01849275	PRJEB35182	SAMEA6144959
FD01849374	PRJEB35182	SAMEA6145057
FD01849478	PRJEB35182	SAMEA6145147
FD01542828	PRJEB35182	SAMEA6141304
FD01543254	PRJEB35182	SAMEA6141587
FD01844458	PRJEB35182	SAMEA6142292
FD01846001	PRJEB35182	SAMEA6143057
FD01847005	PRJEB35182	SAMEA6143736
FD01848092	PRJEB35182	SAMEA6144363
FD01875754	PRJEB35182	SAMEA6147127
FD01876028	PRJEB35182	SAMEA6147290
FD01543242	PRJEB35182	SAMEA6141575
FD01543249	PRJEB35182	SAMEA6141582
FD01543397	PRJEB35182	SAMEA6141638
FD01846659	PRJEB35182	SAMEA6143437
FD01846684	PRJEB35182	SAMEA6143459
FD01846736	PRJEB35182	SAMEA6143485
FD01847016	PRJEB35182	SAMEA6143744
FD01849251	PRJEB35182	SAMEA6144936
FD01849351	PRJEB35182	SAMEA6145034
FD01542918	PRJEB35182	SAMEA6141383
FD01843624	PRJEB35182	SAMEA6141891
FD01843691	PRJEB35182	SAMEA6141958
FD01843999	PRJEB35182	SAMEA6142130
FD01844002	PRJEB35182	SAMEA6142133
FD01846676	PRJEB35182	SAMEA6143452
FD01847296	PRJEB35182	SAMEA6143807
FD01847374	PRJEB35182	SAMEA6143880
FD01847640	PRJEB35182	SAMEA6144129
FD01848375	PRJEB35182	SAMEA6144531
FD01849377	PRJEB35182	SAMEA6145060
FD01873006	PRJEB35182	SAMEA6146446
FD01845671	PRJEB35182	SAMEA6142904
FD01847983	PRJEB35182	SAMEA6144262
FD01849304	PRJEB35182	SAMEA6144987
FD01849364	PRJEB35182	SAMEA6145047
FD01849530	PRJEB35182	SAMEA6145194
FD01852623	PRJEB35182	SAMEA6145960
FD01845391	PRJEB35182	SAMEA6142684
FD01845459	PRJEB35182	SAMEA6142739
FD01849401	PRJEB35182	SAMEA6145084
FD01849416	PRJEB35182	SAMEA6145097
FD01849480	PRJEB35182	SAMEA6145148
FD01852731	PRJEB35182	SAMEA6146067
FD01872734	PRJEB35182	SAMEA6146391
FD01873451	PRJEB35182	SAMEA6146776
FD01874816	PRJEB35182	SAMEA6146868
FD01875576	PRJEB35182	SAMEA6146992
FD01875905	PRJEB35182	SAMEA6147248
FD01876184	PRJEB35182	SAMEA6147431
FD01843932	PRJEB35182	SAMEA6142064
FD01843989	PRJEB35182	SAMEA6142120
FD01844781	PRJEB35182	SAMEA6142452
FD01845477	PRJEB35182	SAMEA6142754
FD01846334	PRJEB35182	SAMEA6143231
FD01846382	PRJEB35182	SAMEA6143279
FD01846456	PRJEB35182	SAMEA6143311
FD01846756	PRJEB35182	SAMEA6143501
FD01847343	PRJEB35182	SAMEA6143851
FD01852533	PRJEB35182	SAMEA6145872
FD01852669	PRJEB35182	SAMEA6146006
FD01872524	PRJEB35182	SAMEA6146334
FD01873083	PRJEB35182	SAMEA6146512
FD01873309	PRJEB35182	SAMEA6146675
FD01873489	PRJEB35182	SAMEA6146802
FD01875859	PRJEB35182	SAMEA6147216
FD01542908	PRJEB35182	SAMEA6141373
FD01843975	PRJEB35182	SAMEA6142106
FD01844232	PRJEB35182	SAMEA6142171
FD01846669	PRJEB35182	SAMEA6143446
FD01847036	PRJEB35182	SAMEA6143762
FD01847428	PRJEB35182	SAMEA6143931
FD01849414	PRJEB35182	SAMEA6145095
FD01851361	PRJEB35182	SAMEA6145324
FD01852698	PRJEB35182	SAMEA6146034
FD01872944	PRJEB35182	SAMEA6146396
FD01872946	PRJEB35182	SAMEA6146398
FD01873171	PRJEB35182	SAMEA6146585
FD01874832	PRJEB35182	SAMEA6146883
FD01543215	PRJEB35182	SAMEA6141549
FD01844249	PRJEB35182	SAMEA6142187
FD01845446	PRJEB35182	SAMEA6142729
FD01845655	PRJEB35182	SAMEA6142893
FD01846128	PRJEB35182	SAMEA6143113
FD01849121	PRJEB35182	SAMEA6144882
FD01849345	PRJEB35182	SAMEA6145028
FD01872488	PRJEB35182	SAMEA6146298
FD01875592	PRJEB35182	SAMEA6147005
FD01875773	PRJEB35182	SAMEA6147146
FD01845053	PRJEB35182	SAMEA6142553
FD01845351	PRJEB35182	SAMEA6142650
FD01845525	PRJEB35182	SAMEA6142786
FD01846833	PRJEB35182	SAMEA6143571
FD01847286	PRJEB35182	SAMEA6143800
FD01847368	PRJEB35182	SAMEA6143874
FD01851436	PRJEB35182	SAMEA6145395
FD01873338	PRJEB35182	SAMEA6146693
FD01875792	PRJEB35182	SAMEA6147165
FD01543260	PRJEB35182	SAMEA6141593
FD01843984	PRJEB35182	SAMEA6142115
FD01844986	PRJEB35182	SAMEA6142486
FD01846292	PRJEB35182	SAMEA6143200
FD01847456	PRJEB35182	SAMEA6143958
FD01875745	PRJEB35182	SAMEA6147118
FD01843950	PRJEB35182	SAMEA6142081
FD01847408	PRJEB35182	SAMEA6143912
FD01848740	PRJEB35182	SAMEA6144753
FD01849588	PRJEB35182	SAMEA6145243
FD01872961	PRJEB35182	SAMEA6146409
FD01844467	PRJEB35182	SAMEA6142300
FD01845467	PRJEB35182	SAMEA6142746
FD01847618	PRJEB35182	SAMEA6144110
FD01848360	PRJEB35182	SAMEA6144523
FD01848616	PRJEB35182	SAMEA6144645
FD01848730	PRJEB35182	SAMEA6144746
FD01850240	PRJEB35182	SAMEA6145274
FD01873101	PRJEB35182	SAMEA6146530
FD01876221	PRJEB35182	SAMEA6147466
FD01542926	PRJEB35182	SAMEA6141390
FD01843913	PRJEB35182	SAMEA6142046
FD01844256	PRJEB35182	SAMEA6142194
FD01845630	PRJEB35182	SAMEA6142879
FD01845706	PRJEB35182	SAMEA6142921
FD01849233	PRJEB35182	SAMEA6144920
FD01876283	PRJEB35182	SAMEA6147524
FD01844817	PRJEB35182	SAMEA6142456
FD01846057	PRJEB35182	SAMEA6143088
FD01846921	PRJEB35182	SAMEA6143659
FD01847046	PRJEB35182	SAMEA6143768
FD01847274	PRJEB35182	SAMEA6143791
FD01847952	PRJEB35182	SAMEA6144231
FD01848718	PRJEB35182	SAMEA6144739
FD01849075	PRJEB35182	SAMEA6144865
FD01849145	PRJEB35182	SAMEA6144890
FD01542927	PRJEB35182	SAMEA6141391
FD01845647	PRJEB35182	SAMEA6142891
FD01845872	PRJEB35182	SAMEA6142974
FD01847617	PRJEB35182	SAMEA6144109
FD01847870	PRJEB35182	SAMEA6144160
FD01848336	PRJEB35182	SAMEA6144500
FD01873456	PRJEB35182	SAMEA6146779
FD01875732	PRJEB35182	SAMEA6147106
FD01875777	PRJEB35182	SAMEA6147150
FD01542891	PRJEB35182	SAMEA6141356
FD01543237	PRJEB35182	SAMEA6141570
FD01543737	PRJEB35182	SAMEA6141842
FD01843965	PRJEB35182	SAMEA6142096
FD01845311	PRJEB35182	SAMEA6142616
FD01845465	PRJEB35182	SAMEA6142744
FD01847525	PRJEB35182	SAMEA6144025
FD01847596	PRJEB35182	SAMEA6144092
FD01849243	PRJEB35182	SAMEA6144930
FD01849290	PRJEB35182	SAMEA6144973
FD01849334	PRJEB35182	SAMEA6145017
FD01849340	PRJEB35182	SAMEA6145023
FD01852507	PRJEB35182	SAMEA6145597
FD01873342	PRJEB35182	SAMEA6146697
FD01875555	PRJEB35182	SAMEA6146973
FD01875917	PRJEB35182	SAMEA6147256
FD01876071	PRJEB35182	SAMEA6147323
FD01542916	PRJEB35182	SAMEA6141381
FD01845424	PRJEB35182	SAMEA6142712
FD01847949	PRJEB35182	SAMEA6144228
FD01873346	PRJEB35182	SAMEA6146701
FD01875799	PRJEB35182	SAMEA6147172
FD01876282	PRJEB35182	SAMEA6147523
FD01543582	PRJEB35182	SAMEA6141787
FD01843936	PRJEB35182	SAMEA6142068
FD01844229	PRJEB35182	SAMEA6142169
FD01845637	PRJEB35182	SAMEA6142884
FD01845638	PRJEB35182	SAMEA6142885
FD01845707	PRJEB35182	SAMEA6142922
FD01845833	PRJEB35182	SAMEA6142941
FD01846080	PRJEB35182	SAMEA6143096
FD01846390	PRJEB35182	SAMEA6143287
FD01846911	PRJEB35182	SAMEA6143649
FD01847902	PRJEB35182	SAMEA6144188
FD01849386	PRJEB35182	SAMEA6145069
FD01876134	PRJEB35182	SAMEA6147382
FD01845699	PRJEB35182	SAMEA6142916
FD01846392	PRJEB35182	SAMEA6143289
FD01846752	PRJEB35182	SAMEA6143498
FD01847329	PRJEB35182	SAMEA6143838
FD01847403	PRJEB35182	SAMEA6143907
FD01849328	PRJEB35182	SAMEA6145011
FD01849358	PRJEB35182	SAMEA6145041
FD01849370	PRJEB35182	SAMEA6145053
FD01852667	PRJEB35182	SAMEA6146004
FD01872494	PRJEB35182	SAMEA6146304
FD01543205	PRJEB35182	SAMEA6141539
FD01543218	PRJEB35182	SAMEA6141552
FD01843634	PRJEB35182	SAMEA6141901
FD01843962	PRJEB35182	SAMEA6142093
FD01846197	PRJEB35182	SAMEA6143155
FD01846283	PRJEB35182	SAMEA6143195
FD01848358	PRJEB35182	SAMEA6144521
FD01848414	PRJEB35182	SAMEA6144559
FD01543245	PRJEB35182	SAMEA6141578
FD01847894	PRJEB35182	SAMEA6144180
FD01848717	PRJEB35182	SAMEA6144738
FD01852570	PRJEB35182	SAMEA6145906
FD01852765	PRJEB35182	SAMEA6146100
FD01875566	PRJEB35182	SAMEA6146982
FD01876034	PRJEB35182	SAMEA6147293
FD01843928	PRJEB35182	SAMEA6142060
FD01845913	PRJEB35182	SAMEA6143013
FD01846713	PRJEB35182	SAMEA6143473
FD01846744	PRJEB35182	SAMEA6143491
FD01876037	PRJEB35182	SAMEA6147296
FD01876127	PRJEB35182	SAMEA6147376
FD01542872	PRJEB35182	SAMEA6141338
FD01843890	PRJEB35182	SAMEA6142028
FD01843935	PRJEB35182	SAMEA6142067
FD01846843	PRJEB35182	SAMEA6143581
FD01847417	PRJEB35182	SAMEA6143920
FD01849266	PRJEB35182	SAMEA6144951
FD01873209	PRJEB35182	SAMEA6146611
FD01875547	PRJEB35182	SAMEA6146966
FD01543460	PRJEB35182	SAMEA6141696
FD01843963	PRJEB35182	SAMEA6142094
FD01845314	PRJEB35182	SAMEA6142619
FD01845622	PRJEB35182	SAMEA6142872
FD01846290	PRJEB35182	SAMEA6143199
FD01847314	PRJEB35182	SAMEA6143825
FD01848098	PRJEB35182	SAMEA6144369
FD01848582	PRJEB35182	SAMEA6144616
FD01876188	PRJEB35182	SAMEA6147435
FD01543399	PRJEB35182	SAMEA6141640
FD01543470	PRJEB35182	SAMEA6141706
FD01843912	PRJEB35182	SAMEA6142045
FD01844262	PRJEB35182	SAMEA6142200
FD01845366	PRJEB35182	SAMEA6142663
FD01845469	PRJEB35182	SAMEA6142748
FD01846121	PRJEB35182	SAMEA6143112
FD01848023	PRJEB35182	SAMEA6144302
FD01850239	PRJEB35182	SAMEA6145273
FD01852707	PRJEB35182	SAMEA6146043
FD01875662	PRJEB35182	SAMEA6147064
FD01843927	PRJEB35182	SAMEA6142059
FD01845358	PRJEB35182	SAMEA6142657
FD01845448	PRJEB35182	SAMEA6142731
FD01845510	PRJEB35182	SAMEA6142775
FD01845725	PRJEB35182	SAMEA6142931
FD01845845	PRJEB35182	SAMEA6142952
FD01847073	PRJEB35182	SAMEA6143787
FD01852668	PRJEB35182	SAMEA6146005
FD01876131	PRJEB35182	SAMEA6147380
FD01876233	PRJEB35182	SAMEA6147478
FD01843832	PRJEB35182	SAMEA6141988
FD01843957	PRJEB35182	SAMEA6142088
FD01843960	PRJEB35182	SAMEA6142091
FD01845499	PRJEB35182	SAMEA6142769
FD01849509	PRJEB35182	SAMEA6145175
FD01852916	PRJEB35182	SAMEA6146241
FD01543225	PRJEB35182	SAMEA6141559
FD01543325	PRJEB35182	SAMEA6141618
FD01543706	PRJEB35182	SAMEA6141812
FD01843998	PRJEB35182	SAMEA6142129
FD01848840	PRJEB35182	SAMEA6144801
FD01849375	PRJEB35182	SAMEA6145058
FD01849468	PRJEB35182	SAMEA6145139
FD01875853	PRJEB35182	SAMEA6147212
FD01875902	PRJEB35182	SAMEA6147246
FD01543252	PRJEB35182	SAMEA6141585
FD01543398	PRJEB35182	SAMEA6141639
FD01543580	PRJEB35182	SAMEA6141785
FD01844263	PRJEB35182	SAMEA6142201
FD01844398	PRJEB35182	SAMEA6142237
FD01845289	PRJEB35182	SAMEA6142594
FD01845507	PRJEB35182	SAMEA6142773
FD01847610	PRJEB35182	SAMEA6144103
FD01847956	PRJEB35182	SAMEA6144235
FD01847994	PRJEB35182	SAMEA6144273
FD01848111	PRJEB35182	SAMEA6144382
FD01876502	PRJEB35182	SAMEA6147596
FD01543417	PRJEB35182	SAMEA6141657
FD01843933	PRJEB35182	SAMEA6142065
FD01844266	PRJEB35182	SAMEA6142204
FD01844460	PRJEB35182	SAMEA6142294
FD01845373	PRJEB35182	SAMEA6142670
FD01846116	PRJEB35182	SAMEA6143108
FD01847463	PRJEB35182	SAMEA6143965
FD01847534	PRJEB35182	SAMEA6144034
FD01872547	PRJEB35182	SAMEA6146357
FD01873149	PRJEB35182	SAMEA6146567
FD01543412	PRJEB35182	SAMEA6141652
FD01843677	PRJEB35182	SAMEA6141944
FD01846778	PRJEB35182	SAMEA6143519
FD01848359	PRJEB35182	SAMEA6144522
FD01849391	PRJEB35182	SAMEA6145074
FD01872999	PRJEB35182	SAMEA6146440
FD01873510	PRJEB35182	SAMEA6146818
FD01542874	PRJEB35182	SAMEA6141340
FD01543166	PRJEB35182	SAMEA6141505
FD01543271	PRJEB35182	SAMEA6141604
FD01843649	PRJEB35182	SAMEA6141916
FD01843995	PRJEB35182	SAMEA6142126
FD01845307	PRJEB35182	SAMEA6142612
FD01845423	PRJEB35182	SAMEA6142711
FD01849234	PRJEB35182	SAMEA6144921
FD01849247	PRJEB35182	SAMEA6144932
FD01849447	PRJEB35182	SAMEA6145123
FD01849451	PRJEB35182	SAMEA6145126
FD01851324	PRJEB35182	SAMEA6145287
FD01873005	PRJEB35182	SAMEA6146445
FD01875500	PRJEB35182	SAMEA6146945
FD01875587	PRJEB35182	SAMEA6147001
FD01875731	PRJEB35182	SAMEA6147105
FD01876270	PRJEB35182	SAMEA6147511
FD01543213	PRJEB35182	SAMEA6141547
FD01843898	PRJEB35182	SAMEA6142034
FD01843914	PRJEB35182	SAMEA6142047
FD01845666	PRJEB35182	SAMEA6142900
FD01847583	PRJEB35182	SAMEA6144079
FD01847634	PRJEB35182	SAMEA6144124
FD01848330	PRJEB35182	SAMEA6144494
FD01873156	PRJEB35182	SAMEA6146573
FD01876175	PRJEB35182	SAMEA6147422
FD01845908	PRJEB35182	SAMEA6143008
FD01845984	PRJEB35182	SAMEA6143041
FD01846013	PRJEB35182	SAMEA6143066
FD01847955	PRJEB35182	SAMEA6144234
FD01873420	PRJEB35182	SAMEA6146757
FD01875631	PRJEB35182	SAMEA6147038
FD01876010	PRJEB35182	SAMEA6147283
FD01543231	PRJEB35182	SAMEA6141564
FD01843982	PRJEB35182	SAMEA6142113
FD01844839	PRJEB35182	SAMEA6142461
FD01845276	PRJEB35182	SAMEA6142583
FD01845440	PRJEB35182	SAMEA6142725
FD01847022	PRJEB35182	SAMEA6143750
FD01847354	PRJEB35182	SAMEA6143862
FD01849162	PRJEB35182	SAMEA6144895
FD01849321	PRJEB35182	SAMEA6145004
FD01876290	PRJEB35182	SAMEA6147531
FD01542911	PRJEB35182	SAMEA6141376
FD01543243	PRJEB35182	SAMEA6141576
FD01843945	PRJEB35182	SAMEA6142077
FD01847054	PRJEB35182	SAMEA6143773
FD01847419	PRJEB35182	SAMEA6143922
FD01849439	PRJEB35182	SAMEA6145117
FD01849459	PRJEB35182	SAMEA6145132
FD01873437	PRJEB35182	SAMEA6146766
FD01875701	PRJEB35182	SAMEA6147090
FD01843705	PRJEB35182	SAMEA6141972
FD01845519	PRJEB35182	SAMEA6142781
FD01848095	PRJEB35182	SAMEA6144366
FD01849271	PRJEB35182	SAMEA6144956
FD01849392	PRJEB35182	SAMEA6145075
FD01849463	PRJEB35182	SAMEA6145135
FD01873434	PRJEB35182	SAMEA6146764
FD01875789	PRJEB35182	SAMEA6147162
FD01845353	PRJEB35182	SAMEA6142652
FD01846683	PRJEB35182	SAMEA6143458
FD01846760	PRJEB35182	SAMEA6143503
FD01847040	PRJEB35182	SAMEA6143763
FD01847280	PRJEB35182	SAMEA6143795
FD01847304	PRJEB35182	SAMEA6143815
FD01847473	PRJEB35182	SAMEA6143975
FD01847862	PRJEB35182	SAMEA6144156
FD01848882	PRJEB35182	SAMEA6144829
FD01848904	PRJEB35182	SAMEA6144834
FD01849248	PRJEB35182	SAMEA6144933
FD01849417	PRJEB35182	SAMEA6145098
FD01849445	PRJEB35182	SAMEA6145121
FD01852643	PRJEB35182	SAMEA6145980
FD01875538	PRJEB35182	SAMEA6146958
FD01543707	PRJEB35182	SAMEA6141813
FD01843916	PRJEB35182	SAMEA6142049
FD01843977	PRJEB35182	SAMEA6142108
FD01844003	PRJEB35182	SAMEA6142134
FD01844241	PRJEB35182	SAMEA6142179
FD01846113	PRJEB35182	SAMEA6143107
FD01847338	PRJEB35182	SAMEA6143846
FD01847418	PRJEB35182	SAMEA6143921
FD01847601	PRJEB35182	SAMEA6144097
FD01847626	PRJEB35182	SAMEA6144118
FD01848097	PRJEB35182	SAMEA6144368
FD01848108	PRJEB35182	SAMEA6144379
FD01848672	PRJEB35182	SAMEA6144695
FD01848889	PRJEB35182	SAMEA6144833
FD01849418	PRJEB35182	SAMEA6145099
FD01849487	PRJEB35182	SAMEA6145155
FD01849585	PRJEB35182	SAMEA6145240
FD01852926	PRJEB35182	SAMEA6146251
FD01874864	PRJEB35182	SAMEA6146914
FD01543219	PRJEB35182	SAMEA6141553
FD01543253	PRJEB35182	SAMEA6141586
FD01543778	PRJEB35182	SAMEA6141882
FD01843873	PRJEB35182	SAMEA6142012
FD01843976	PRJEB35182	SAMEA6142107
FD01843990	PRJEB35182	SAMEA6142121
FD01844268	PRJEB35182	SAMEA6142206
FD01844616	PRJEB35182	SAMEA6142336
FD01845385	PRJEB35182	SAMEA6142680
FD01845520	PRJEB35182	SAMEA6142782
FD01845991	PRJEB35182	SAMEA6143047
FD01849369	PRJEB35182	SAMEA6145052
FD01852809	PRJEB35182	SAMEA6146138
FD01875520	PRJEB35182	SAMEA6146952
FD01542887	PRJEB35182	SAMEA6141353
FD01543274	PRJEB35182	SAMEA6141607
FD01843985	PRJEB35182	SAMEA6142116
FD01844717	PRJEB35182	SAMEA6142393
FD01844822	PRJEB35182	SAMEA6142458
FD01845018	PRJEB35182	SAMEA6142518
FD01845379	PRJEB35182	SAMEA6142675
FD01846462	PRJEB35182	SAMEA6143313
FD01847560	PRJEB35182	SAMEA6144060
FD01848377	PRJEB35182	SAMEA6144533
FD01848424	PRJEB35182	SAMEA6144568
FD01849082	PRJEB35182	SAMEA6144867
FD01849387	PRJEB35182	SAMEA6145070
FD01849426	PRJEB35182	SAMEA6145106
FD01852672	PRJEB35182	SAMEA6146009
FD01872516	PRJEB35182	SAMEA6146326
FD01875551	PRJEB35182	SAMEA6146970
FD01876047	PRJEB35182	SAMEA6147305
FD01845541	PRJEB35182	SAMEA6142796
FD01847025	PRJEB35182	SAMEA6143753
FD01849337	PRJEB35182	SAMEA6145020
FD01875634	PRJEB35182	SAMEA6147041
FD01876265	PRJEB35182	SAMEA6147508
FD01543221	PRJEB35182	SAMEA6141555
FD01543223	PRJEB35182	SAMEA6141557
FD01843655	PRJEB35182	SAMEA6141922
FD01843702	PRJEB35182	SAMEA6141969
FD01844809	PRJEB35182	SAMEA6142455
FD01845455	PRJEB35182	SAMEA6142735
FD01846755	PRJEB35182	SAMEA6143500
FD01847505	PRJEB35182	SAMEA6144005
FD01847623	PRJEB35182	SAMEA6144115
FD01847641	PRJEB35182	SAMEA6144130
FD01849259	PRJEB35182	SAMEA6144944
FD01849329	PRJEB35182	SAMEA6145012
FD01852652	PRJEB35182	SAMEA6145989
FD01873356	PRJEB35182	SAMEA6146709
FD01875791	PRJEB35182	SAMEA6147164
FD01875832	PRJEB35182	SAMEA6147203
FD01543475	PRJEB35182	SAMEA6141711
FD01843951	PRJEB35182	SAMEA6142082
FD01843953	PRJEB35182	SAMEA6142084
FD01843983	PRJEB35182	SAMEA6142114
FD01846170	PRJEB35182	SAMEA6143135
FD01848094	PRJEB35182	SAMEA6144365
FD01848419	PRJEB35182	SAMEA6144564
FD01849073	PRJEB35182	SAMEA6144863
FD01851376	PRJEB35182	SAMEA6145339
FD01875546	PRJEB35182	SAMEA6146965
FD01875920	PRJEB35182	SAMEA6147259
FD01875924	PRJEB35182	SAMEA6147262
FD01542896	PRJEB35182	SAMEA6141361
FD01543157	PRJEB35182	SAMEA6141496
FD01543486	PRJEB35182	SAMEA6141720
FD01845327	PRJEB35182	SAMEA6142631
FD01845497	PRJEB35182	SAMEA6142767
FD01845527	PRJEB35182	SAMEA6142788
FD01845663	PRJEB35182	SAMEA6142897
FD01846269	PRJEB35182	SAMEA6143188
FD01848039	PRJEB35182	SAMEA6144318
FD01848729	PRJEB35182	SAMEA6144745
FD01849396	PRJEB35182	SAMEA6145079
FD01849527	PRJEB35182	SAMEA6145193
FD01851531	PRJEB35182	SAMEA6145487
FD01872523	PRJEB35182	SAMEA6146333
FD01872979	PRJEB35182	SAMEA6146425
FD01875716	PRJEB35182	SAMEA6147100
FD01543441	PRJEB35182	SAMEA6141679
FD01845050	PRJEB35182	SAMEA6142550
FD01847006	PRJEB35182	SAMEA6143737
FD01847011	PRJEB35182	SAMEA6143740
FD01849476	PRJEB35182	SAMEA6145145
FD01872467	PRJEB35182	SAMEA6146277
FD01872469	PRJEB35182	SAMEA6146279
FD01873147	PRJEB35182	SAMEA6146565
FD01876138	PRJEB35182	SAMEA6147385
FD01845414	PRJEB35182	SAMEA6142703
FD01846561	PRJEB35182	SAMEA6143357
FD01847572	PRJEB35182	SAMEA6144070
FD01849295	PRJEB35182	SAMEA6144978
FD01849378	PRJEB35182	SAMEA6145061
FD01849538	PRJEB35182	SAMEA6145202
FD01851472	PRJEB35182	SAMEA6145431
FD01875738	PRJEB35182	SAMEA6147111
FD01876107	PRJEB35182	SAMEA6147357
FD01542905	PRJEB35182	SAMEA6141370
FD01543161	PRJEB35182	SAMEA6141500
FD01845374	PRJEB35182	SAMEA6142671
FD01845447	PRJEB35182	SAMEA6142730
FD01846998	PRJEB35182	SAMEA6143732
FD01847033	PRJEB35182	SAMEA6143759
FD01847053	PRJEB35182	SAMEA6143772
FD01847390	PRJEB35182	SAMEA6143894
FD01848048	PRJEB35182	SAMEA6144326
FD01848392	PRJEB35182	SAMEA6144543
FD01875470	PRJEB35182	SAMEA6146931
FD01876079	PRJEB35182	SAMEA6147330
FD01876199	PRJEB35182	SAMEA6147445
FD01542848	PRJEB35182	SAMEA6141315
FD01543414	PRJEB35182	SAMEA6141654
FD01543431	PRJEB35182	SAMEA6141671
FD01543492	PRJEB35182	SAMEA6141726
FD01543725	PRJEB35182	SAMEA6141830
FD01543783	PRJEB35182	SAMEA6141887
FD01843687	PRJEB35182	SAMEA6141954
FD01843852	PRJEB35182	SAMEA6141999
FD01843926	PRJEB35182	SAMEA6142058
FD01844473	PRJEB35182	SAMEA6142306
FD01845376	PRJEB35182	SAMEA6142672
FD01845464	PRJEB35182	SAMEA6142743
FD01849019	PRJEB35182	SAMEA6144842
FD01849226	PRJEB35182	SAMEA6144913
FD01849250	PRJEB35182	SAMEA6144935
FD01849319	PRJEB35182	SAMEA6145002
FD01852540	PRJEB35182	SAMEA6145877
FD01873087	PRJEB35182	SAMEA6146516
FD01875579	PRJEB35182	SAMEA6146995
FD01875613	PRJEB35182	SAMEA6147024
FD01875635	PRJEB35182	SAMEA6147042
FD01876303	PRJEB35182	SAMEA6147543
FD01542814	PRJEB35182	SAMEA6141291
FD01542816	PRJEB35182	SAMEA6141293
FD01542873	PRJEB35182	SAMEA6141339
FD01543217	PRJEB35182	SAMEA6141551
FD01543406	PRJEB35182	SAMEA6141646
FD01843839	PRJEB35182	SAMEA6141990
FD01843920	PRJEB35182	SAMEA6142052
FD01846660	PRJEB35182	SAMEA6143438
FD01847328	PRJEB35182	SAMEA6143837
FD01847608	PRJEB35182	SAMEA6144101
FD01847619	PRJEB35182	SAMEA6144111
FD01848013	PRJEB35182	SAMEA6144292
FD01849325	PRJEB35182	SAMEA6145008
FD01849421	PRJEB35182	SAMEA6145101
FD01852665	PRJEB35182	SAMEA6146002
FD01875845	PRJEB35182	SAMEA6147208
FD01543230	PRJEB35182	SAMEA6141563
FD01543255	PRJEB35182	SAMEA6141588
FD01543462	PRJEB35182	SAMEA6141698
FD01543477	PRJEB35182	SAMEA6141713
FD01843895	PRJEB35182	SAMEA6142032
FD01843930	PRJEB35182	SAMEA6142062
FD01844212	PRJEB35182	SAMEA6142152
FD01845288	PRJEB35182	SAMEA6142593
FD01845400	PRJEB35182	SAMEA6142693
FD01846120	PRJEB35182	SAMEA6143111
FD01846221	PRJEB35182	SAMEA6143171
FD01847029	PRJEB35182	SAMEA6143756
FD01847650	PRJEB35182	SAMEA6144138
FD01847906	PRJEB35182	SAMEA6144190
FD01848126	PRJEB35182	SAMEA6144397
FD01848369	PRJEB35182	SAMEA6144528
FD01849578	PRJEB35182	SAMEA6145237
FD01852508	PRJEB35182	SAMEA6145598
FD01876272	PRJEB35182	SAMEA6147513
FD01542855	PRJEB35182	SAMEA6141322
FD01843630	PRJEB35182	SAMEA6141897
FD01845312	PRJEB35182	SAMEA6142617
FD01846191	PRJEB35182	SAMEA6143151
FD01846429	PRJEB35182	SAMEA6143666
[truncated: 4,119 more rows]
